# Supplementary material for: NR2F1-AS1 Promotes Pancreatic Ductal Adenocarcinoma Progression Through Competing Endogenous RNA Regulatory Network Constructed by Sponging miRNA-146a-5p/miRNA-877-5p
Source: Front Cell Dev Biol. 2021 Sep 28;9:736980. doi: 10.3389/fcell.2021.736980 (PMC8505696; doi:10.3389/fcell.2021.736980)
Supplement: Supplementary file 3 [file Table_1.XLSX]

## Sheet: Sheet1
Supplementary Table 1--Primers used for qRT-PCR assays
NR2F1-AS1	sense:5＇-TGAAACTCAAGAGAAAAGGTGTGG-3＇	anti-sense:3＇-TGTGGTCACGGAGAAAACAGG-5＇
miR-146a-5p	sense:5＇-CGCGTGAGAACTGAATTCCA-3＇	anti-sense:3＇-AGTGCAGGGTCCGAGGTATT-5＇
miR-877-5p	sense:5＇-CGCGGTAGAGGAGATGGC-3＇	anti-sense:3＇-AGTGCAGGGTCCGAGGTATT-5＇
GAPDH	sense:5＇-ACAGCCTCAAGATCATCAGC-3＇	anti-sense:3＇-GGTCATGAGTCCTTCCACGAT-5＇
