# Supplementary material for: NR2F1-AS1 Promotes Pancreatic Ductal Adenocarcinoma Progression Through Competing Endogenous RNA Regulatory Network Constructed by Sponging miRNA-146a-5p/miRNA-877-5p
Source: Front Cell Dev Biol. 2021 Sep 28;9:736980. doi: 10.3389/fcell.2021.736980 (PMC8505696; doi:10.3389/fcell.2021.736980)
Supplement: Supplementary file 5 [file Table_3.XLS]

## Sheet: Sheet1
Supplrementary Table 3—— The prediction for potential target of NR2F1-AS1
	logFC
hsa-mir-206	-2.56712	Down-regulated
hsa-mir-5586	-0.990963	Down-regulated
hsa-mir-4662a	-0.844946	Down-regulated
hsa-mir-106a	-0.824394	Down-regulated
hsa-mir-6803	-0.647775	Down-regulated
hsa-mir-627	-0.578433	Down-regulated
hsa-mir-33a	-0.542411	Down-regulated
hsa-mir-130a	-0.516258	Down-regulated
hsa-mir-145	-0.394126	Down-regulated
hsa-mir-877	-0.343519	Down-regulated
hsa-mir-146a	-0.314661	Down-regulated
hsa-mir-6842	-0.231599	Down-regulated
hsa-mir-339	-0.142041	Down-regulated
hsa-mir-1226	-0.0948506	Down-regulated
hsa-mir-942	-0.0815573	Down-regulated
hsa-mir-3922	-0.0284278	Down-regulated
hsa-mir-195	0.00939358	Upregulated
hsa-mir-3614	0.009746	Upregulated
hsa-mir-28	0.0359157	Upregulated
hsa-mir-93	0.0935817	Upregulated
hsa-let-7e	0.114891	Upregulated
hsa-mir-34a	0.154187	Upregulated
hsa-mir-20a	0.167237	Upregulated
hsa-mir-29b-1	0.231912	Upregulated
hsa-mir-29a	0.24505	Upregulated
hsa-mir-149	0.30878	Upregulated
hsa-mir-660	0.400144	Upregulated
hsa-mir-193b	0.410675	Upregulated
hsa-mir-526b	0.411513	Upregulated
hsa-mir-6733	0.479542	Upregulated
hsa-mir-5699	0.624534	Upregulated
hsa-mir-431	0.640049	Upregulated
hsa-mir-381	0.67182	Upregulated
hsa-mir-5698	0.799943	Upregulated
hsa-mir-873	1.02952	Upregulated
hsa-mir-549a	1.05084	Upregulated
hsa-mir-330	1.16732	Upregulated
hsa-mir-410	1.4023	Upregulated
hsa-mir-4501	2.20505	Upregulated
hsa-mir-3652	3.98234	Upregulated
