# Supplementary material for: NR2F1-AS1 Promotes Pancreatic Ductal Adenocarcinoma Progression Through Competing Endogenous RNA Regulatory Network Constructed by Sponging miRNA-146a-5p/miRNA-877-5p
Source: Front Cell Dev Biol. 2021 Sep 28;9:736980. doi: 10.3389/fcell.2021.736980 (PMC8505696; doi:10.3389/fcell.2021.736980)
Supplement: Supplementary file 6 [file Table_4.XLSX]

## Sheet: TargetScan7
Supplementary Table 4--potential target mRNA genes for miR-146a-5p from TargetScan 7.2
Target gene	Representative transcript	Gene name	3P-seq tags + 5	Conserved sites total	Conserved 8mer sites	Conserved 7mer-m8 sites	Conserved 7mer-A1 sites	Poorly conserved sites total	Poorly conserved 8mer sites	Poorly conserved 7mer-m8 sites	Poorly conserved 7mer-A1 sites	6mer sites	Representative miRNA	Cumulative weighted context++ score	Total context++ score	Aggregate PCT	Previous TargetScan publication(s)
IGSF1	ENST00000370900.1	immunoglobulin superfamily, member 1	416	1	1	0	0	1	0	0	1	0	hsa-miR-146a-5p	-0.67	-0.67	< 0.1	2009, 2011
KBTBD4	ENST00000450908.1	HCG1992246; KBTBD4 protein; Uncharacterized protein	5	1	1	0	0	0	0	0	0	0	hsa-miR-146a-5p	-0.66	-0.66	ORF
PSMA4	ENST00000558094.1	proteasome (prosome, macropain) subunit, alpha type, 4	579	1	1	0	0	0	0	0	0	1	hsa-miR-146a-5p	-0.59	-0.6	< 0.1
CDKN2AIP	ENST00000302350.4	CDKN2A interacting protein	2313	2	1	1	0	0	0	0	0	0	hsa-miR-146a-5p	-0.58	-0.58	< 0.1
ZBTB2	ENST00000325144.4	zinc finger and BTB domain containing 2	832	1	1	0	0	1	0	1	0	1	hsa-miR-146a-5p	-0.56	-0.57	< 0.1	2009, 2011
IRAK1	ENST00000369980.3	interleukin-1 receptor-associated kinase 1	54	2	2	0	0	0	0	0	0	0	hsa-miR-146a-5p	-0.56	-0.56	ORF	2005, 2007, 2009, 2011
SLC10A3	ENST00000369649.4	solute carrier family 10, member 3	433	1	1	0	0	0	0	0	0	0	hsa-miR-146a-5p	-0.53	-0.53	< 0.1	2009, 2011
HNRNPD	ENST00000313899.7	heterogeneous nuclear ribonucleoprotein D (AU-rich element RNA binding protein 1, 37kDa)	1763	1	1	0	0	0	0	0	0	0	hsa-miR-146a-5p	-0.52	-0.52	< 0.1	2005, 2007, 2009, 2011
ZDHHC13	ENST00000446113.2	zinc finger, DHHC-type containing 13	76	1	1	0	0	0	0	0	0	1	hsa-miR-146a-5p	-0.5	-0.51	< 0.1
NOVA1	ENST00000465357.2	neuro-oncological ventral antigen 1	5	2	1	1	0	0	0	0	0	2	hsa-miR-146b-5p	-0.49	-0.49	< 0.1	2005, 2007, 2009, 2011
TRAF6	ENST00000526995.1	TNF receptor-associated factor 6, E3 ubiquitin protein ligase	91	3	3	0	0	3	0	1	2	1	hsa-miR-146b-5p	-0.49	-1	0.16	2003, 2005, 2007, 2009, 2011
TDRKH	ENST00000368825.3	tudor and KH domain containing	325	1	1	0	0	0	0	0	0	0	hsa-miR-146a-5p	-0.43	-0.44	< 0.1	2009, 2011
AC012215.1	ENST00000437887.1	Uncharacterized protein	31	1	0	1	0	1	0	1	0	2	hsa-miR-146a-5p	-0.41	-0.41	0.16
TMEM120B	ENST00000449592.2	transmembrane protein 120B	60	1	1	0	0	1	1	0	0	0	hsa-miR-146a-5p	-0.4	-0.43	< 0.1	2011
RARB	ENST00000437042.2	retinoic acid receptor, beta	48	1	1	0	0	0	0	0	0	0	hsa-miR-146a-5p	-0.39	-0.39	< 0.1	2005, 2007
LFNG	ENST00000402045.1	LFNG O-fucosylpeptide 3-beta-N-acetylglucosaminyltransferase	346	1	1	0	0	0	0	0	0	0	hsa-miR-146a-5p	-0.38	-0.39	< 0.1	2009, 2011
CD80	ENST00000264246.3	CD80 molecule	5	1	1	0	0	0	0	0	0	1	hsa-miR-146b-5p	-0.38	-0.38	< 0.1	2009, 2011
ACKR2	ENST00000442925.1	atypical chemokine receptor 2	5	2	2	0	0	0	0	0	0	0	hsa-miR-146a-5p	-0.38	-0.38	< 0.1	2009, 2011
NUMB	ENST00000554546.1	numb homolog (Drosophila)	2707	1	1	0	0	0	0	0	0	0	hsa-miR-146a-5p	-0.37	-0.38	< 0.1	2005, 2007, 2009, 2011
KLF7	ENST00000423015.1	Kruppel-like factor 7 (ubiquitous)	737	2	1	1	0	2	0	1	1	1	hsa-miR-146a-5p	-0.37	-0.37	0.26	2003, 2005, 2007, 2009, 2011
NUDT17	ENST00000334513.5	nudix (nucleoside diphosphate linked moiety X)-type motif 17	131	1	0	1	0	0	0	0	0	0	hsa-miR-146a-5p	-0.37	-0.37	< 0.1
NRAS	ENST00000369535.4	neuroblastoma RAS viral (v-ras) oncogene homolog	551	1	1	0	0	0	0	0	0	0	hsa-miR-146b-5p	-0.36	-0.36	< 0.1	2011
EIF4G2	ENST00000526148.1	eukaryotic translation initiation factor 4 gamma, 2	61971	1	1	0	0	0	0	0	0	0	hsa-miR-146a-5p	-0.35	-0.35	< 0.1	2005, 2007, 2009, 2011
ZSCAN29	ENST00000562072.1	zinc finger and SCAN domain containing 29	32	1	1	0	0	0	0	0	0	0	hsa-miR-146a-5p	-0.35	-0.35	ORF
USP3	ENST00000380324.3	ubiquitin specific peptidase 3	583	1	1	0	0	0	0	0	0	1	hsa-miR-146a-5p	-0.35	-0.42	< 0.1	2005, 2007, 2009, 2011
AFAP1L2	ENST00000304129.4	actin filament associated protein 1-like 2	13	1	0	1	0	1	0	1	0	0	hsa-miR-146a-5p	-0.35	-0.35	< 0.1
TMEM194A	ENST00000379391.3	transmembrane protein 194A	43	1	1	0	0	0	0	0	0	2	hsa-miR-146a-5p	-0.35	-0.35	< 0.1	2011
ERLEC1	ENST00000185150.4	endoplasmic reticulum lectin 1	4397	1	1	0	0	0	0	0	0	0	hsa-miR-146a-5p	-0.34	-0.35	< 0.1
FAM169A	ENST00000380515.3	family with sequence similarity 169, member A	90	1	1	0	0	0	0	0	0	0	hsa-miR-146a-5p	-0.34	-0.34	ORF
FAM26E	ENST00000368599.3	family with sequence similarity 26, member E	32	1	1	0	0	4	0	1	3	2	hsa-miR-146b-5p	-0.33	-0.45	0.33	2009, 2011
WWC2	ENST00000403733.3	WW and C2 domain containing 2	717	1	1	0	0	2	1	0	1	0	hsa-miR-146a-5p	-0.33	-0.65	< 0.1	2009, 2011
ZBTB26	ENST00000373656.3	zinc finger and BTB domain containing 26	83	1	1	0	0	0	0	0	0	0	hsa-miR-146a-5p	-0.32	-0.34	< 0.1
FBXO28	ENST00000424254.2	F-box protein 28	461	1	0	1	0	2	0	1	1	0	hsa-miR-146a-5p	-0.32	-0.41	0.16	2011
ACER3	ENST00000532485.1	alkaline ceramidase 3	295	1	1	0	0	1	0	0	1	0	hsa-miR-146a-5p	-0.32	-0.33	< 0.1
CARD10	ENST00000403299.1	caspase recruitment domain family, member 10	65	1	1	0	0	1	0	0	1	1	hsa-miR-146a-5p	-0.32	-0.32	0.12	2009, 2011
STRBP	ENST00000447404.2	spermatid perinuclear RNA binding protein	575	1	0	1	0	0	0	0	0	1	hsa-miR-146a-5p	-0.32	-0.33	< 0.1	2005, 2007, 2009, 2011
ZNF532	ENST00000336078.4	zinc finger protein 532	5	1	0	1	0	1	0	0	1	0	hsa-miR-146a-5p	-0.31	-0.31	0.2	2005, 2007, 2009, 2011
SLC19A3	ENST00000258403.3	solute carrier family 19 (thiamine transporter), member 3	16	1	0	1	0	1	0	1	0	0	hsa-miR-146a-5p	-0.31	-0.31	< 0.1
SCN3B	ENST00000392770.2	sodium channel, voltage-gated, type III, beta subunit	10	1	1	0	0	1	0	1	0	3	hsa-miR-146b-5p	-0.3	-0.3	< 0.1	2011
VASN	ENST00000304735.3	vasorin	192	1	1	0	0	0	0	0	0	0	hsa-miR-146a-5p	-0.29	-0.29	< 0.1	2007, 2011
DNPEP	ENST00000273075.4	aspartyl aminopeptidase	710	1	1	0	0	0	0	0	0	0	hsa-miR-146a-5p	-0.29	-0.29	< 0.1	2009, 2011
C21orf33	ENST00000291577.6	chromosome 21 open reading frame 33	1153	1	0	1	0	0	0	0	0	2	hsa-miR-146a-5p	-0.29	-0.29	< 0.1
DCAF12	ENST00000361264.4	DDB1 and CUL4 associated factor 12	2075	1	1	0	0	0	0	0	0	1	hsa-miR-146a-5p	-0.29	-0.29	< 0.1	2009, 2011
ACYP2	ENST00000303536.4	acylphosphatase 2, muscle type	334	1	0	1	0	0	0	0	0	0	hsa-miR-146a-5p	-0.28	-0.28	ORF
FAM210A	ENST00000322247.3	family with sequence similarity 210, member A	222	1	0	1	0	1	0	0	1	0	hsa-miR-146a-5p	-0.28	-0.33	0.2	2011
PTPRA	ENST00000216877.6	protein tyrosine phosphatase, receptor type, A	7517	1	1	0	0	0	0	0	0	1	hsa-miR-146a-5p	-0.27	-0.32	< 0.1	2005, 2007
OSTN	ENST00000445281.1	osteocrin	14	1	1	0	0	0	0	0	0	0	hsa-miR-146a-5p	-0.27	-0.27	< 0.1
FBXW2	ENST00000608872.1	F-box and WD repeat domain containing 2	227	1	1	0	0	0	0	0	0	0	hsa-miR-146a-5p	-0.27	-0.27	< 0.1	2009, 2011
STRA13	ENST00000580435.1	stimulated by retinoic acid 13	77	1	0	0	1	0	0	0	0	0	hsa-miR-146a-5p	-0.27	-0.27	0.12	2009, 2011
GABPA	ENST00000354828.3	GA binding protein transcription factor, alpha subunit 60kDa	8	1	1	0	0	1	0	0	1	0	hsa-miR-146a-5p	-0.26	-0.26	< 0.1	2011
ZNRF2	ENST00000323037.4	zinc and ring finger 2	403	1	0	1	0	2	0	2	0	0	hsa-miR-146a-5p	-0.25	-0.52	0.12
C17orf78	ENST00000586700.1	chromosome 17 open reading frame 78	5	1	0	1	0	0	0	0	0	0	hsa-miR-146a-5p	-0.25	-0.25	< 0.1	2011
GOSR1	ENST00000225724.5	golgi SNAP receptor complex member 1	668	1	0	0	1	1	1	0	0	0	hsa-miR-146b-5p	-0.25	-0.34	0.12	2009, 2011
NF2	ENST00000347330.5	neurofibromin 2 (merlin)	828	1	0	1	0	0	0	0	0	0	hsa-miR-146a-5p	-0.25	-0.25	< 0.1	2011
BCORL1	ENST00000540052.1	BCL6 corepressor-like 1	209	1	1	0	0	1	0	1	0	1	hsa-miR-146a-5p	-0.24	-0.32	< 0.1	2005, 2007, 2009, 2011
ESYT2	ENST00000251527.5	extended synaptotagmin-like protein 2	529	1	1	0	0	1	0	0	1	0	hsa-miR-146a-5p	-0.24	-0.27	< 0.1	2011
CDC14A	ENST00000370125.2	cell division cycle 14A	123	1	0	1	0	1	0	1	0	0	hsa-miR-146a-5p	-0.24	-0.24	< 0.1
SH3GL2	ENST00000380607.4	SH3-domain GRB2-like 2	125	1	1	0	0	0	0	0	0	0	hsa-miR-146a-5p	-0.23	-0.23	< 0.1	2005, 2007, 2011
ZNF148	ENST00000360647.4	zinc finger protein 148	230	1	0	1	0	1	0	0	1	0	hsa-miR-146b-5p	-0.23	-0.33	0.2	2007, 2009, 2011
GDNF	ENST00000326524.2	glial cell derived neurotrophic factor	7	1	0	1	0	0	0	0	0	0	hsa-miR-146b-5p	-0.23	-0.23	< 0.1	2011
SMAD4	ENST00000398417.2	SMAD family member 4	403	1	1	0	0	0	0	0	0	0	hsa-miR-146a-5p	-0.23	-0.23	< 0.1	2011
BAG1	ENST00000472232.3	BCL2-associated athanogene	8934	1	0	0	1	0	0	0	0	0	hsa-miR-146b-5p	-0.23	-0.23	0.12	2009, 2011
SBSPON	ENST00000297354.6	somatomedin B and thrombospondin, type 1 domain containing	8	1	1	0	0	0	0	0	0	0	hsa-miR-146a-5p	-0.22	-0.22	< 0.1	2005, 2007, 2011
APPL1	ENST00000288266.3	adaptor protein, phosphotyrosine interaction, PH domain and leucine zipper containing 1	908	1	1	0	0	0	0	0	0	1	hsa-miR-146a-5p	-0.22	-0.23	< 0.1	2009, 2011
VPS52	ENST00000482399.1	vacuolar protein sorting 52 homolog (S. cerevisiae)	124	2	0	2	0	0	0	0	0	1	hsa-miR-146b-5p	-0.22	-0.22	ORF
ZNF652	ENST00000362063.2	zinc finger protein 652	33	1	1	0	0	2	1	1	0	3	hsa-miR-146a-5p	-0.22	-0.27	< 0.1	2011
SEC23IP	ENST00000369075.3	SEC23 interacting protein	765	1	1	0	0	3*	2	0	0	0	hsa-miR-146a-5p	-0.22	-0.37	< 0.1	2005, 2007, 2009, 2011
MARCH6	ENST00000274140.5	membrane-associated ring finger (C3HC4) 6, E3 ubiquitin protein ligase	14086	1	1	0	0	1	0	0	1	1	hsa-miR-146a-5p	-0.22	-0.24	0.12
C16orf72	ENST00000327827.7	chromosome 16 open reading frame 72	379	1	1	0	0	0	0	0	0	0	hsa-miR-146a-5p	-0.22	-0.45	< 0.1
SIAH2	ENST00000312960.3	siah E3 ubiquitin protein ligase 2	228	1	1	0	0	0	0	0	0	0	hsa-miR-146b-5p	-0.22	-0.42	< 0.1	2009, 2011
RCAN1	ENST00000482533.1	regulator of calcineurin 1	715	1	0	0	1	1	0	0	1	0	hsa-miR-146a-5p	-0.21	-0.24	0.16
PGK1	ENST00000373316.4	phosphoglycerate kinase 1	7680	1	0	1	0	0	0	0	0	0	hsa-miR-146a-5p	-0.21	-0.21	< 0.1
SORT1	ENST00000256637.6	sortilin 1	2111	1	1	0	0	2	0	1	1	0	hsa-miR-146a-5p	-0.21	-0.25	< 0.1	2005, 2007, 2009, 2011
CASK	ENST00000421587.2	calcium/calmodulin-dependent serine protein kinase (MAGUK family)	892	1	0	1	0	1	0	0	1	1	hsa-miR-146a-5p	-0.21	-0.22	0.11	2005, 2007, 2009, 2011
VTI1B	ENST00000554659.1	vesicle transport through interaction with t-SNAREs 1B	264	1	0	0	1	2	0	2	0	1	hsa-miR-146a-5p	-0.21	-0.26	0.21
LCOR	ENST00000371103.3	ligand dependent nuclear receptor corepressor	94	1	1	0	0	1	1	0	0	1	hsa-miR-146b-5p	-0.21	-0.28	< 0.1	2011
STC1	ENST00000290271.2	stanniocalcin 1	2932	1	1	0	0	0	0	0	0	0	hsa-miR-146a-5p	-0.2	-0.21	< 0.1	2005, 2007, 2011
FMO2	ENST00000441535.1	flavin containing monooxygenase 2 (non-functional)	5	1	1	0	0	0	0	0	0	0	hsa-miR-146a-5p	-0.2	-0.2	< 0.1
SPI1	ENST00000533030.1	spleen focus forming virus (SFFV) proviral integration oncogene	5	1	0	1	0	0	0	0	0	0	hsa-miR-146a-5p	-0.2	-0.2	ORF
ZNRF3	ENST00000544604.2	zinc and ring finger 3	179	2	0	1	1	0	0	0	0	2	hsa-miR-146b-5p	-0.2	-0.23	0.2	2009, 2011
MMP16	ENST00000286614.6	matrix metallopeptidase 16 (membrane-inserted)	12	1	1	0	0	2	0	0	2	1	hsa-miR-146b-5p	-0.2	-0.23	0.12	2007, 2009, 2011
SLC2A3	ENST00000075120.7	solute carrier family 2 (facilitated glucose transporter), member 3	5	1	1	0	0	0	0	0	0	0	hsa-miR-146a-5p	-0.19	-0.19	< 0.1	2009, 2011
POU3F2	ENST00000328345.5	POU class 3 homeobox 2	274	1	0	1	0	0	0	0	0	0	hsa-miR-146b-5p	-0.19	-0.19	< 0.1
CELF3	ENST00000290585.4	CUGBP, Elav-like family member 3	5	1	0	1	0	0	0	0	0	3	hsa-miR-146a-5p	-0.19	-0.23	< 0.1	2011
GALNT10	ENST00000297107.6	UDP-N-acetyl-alpha-D-galactosamine:polypeptide N-acetylgalactosaminyltransferase 10 (GalNAc-T10)	3445	1	1	0	0	0	0	0	0	2	hsa-miR-146a-5p	-0.19	-0.19	< 0.1	2009, 2011
CRB3	ENST00000598494.1	crumbs homolog 3 (Drosophila)	5	1	0	1	0	0	0	0	0	0	hsa-miR-146a-5p	-0.19	-0.19	ORF
TMEM216	ENST00000334888.5	transmembrane protein 216	616	1	0	1	0	1	0	0	1	0	hsa-miR-146a-5p	-0.19	-0.31	0.2
SYT1	ENST00000457153.2	synaptotagmin I	13	1	1	0	0	0	0	0	0	0	hsa-miR-146a-5p	-0.19	-0.19	< 0.1	2005, 2007, 2009, 2011
PIK3CB	ENST00000477593.1	phosphatidylinositol-4,5-bisphosphate 3-kinase, catalytic subunit beta	437	1	0	0	1	0	0	0	0	0	hsa-miR-146a-5p	-0.18	-0.21	0.12
TBC1D20	ENST00000354200.4	TBC1 domain family, member 20	761	1	1	0	0	0	0	0	0	0	hsa-miR-146a-5p	-0.18	-0.27	< 0.1
UBE2W	ENST00000517608.1	ubiquitin-conjugating enzyme E2W (putative)	102	1	1	0	0	0	0	0	0	2	hsa-miR-146a-5p	-0.18	-0.18	< 0.1
CLCN6	ENST00000312413.6	chloride channel, voltage-sensitive 6	227	1	1	0	0	0	0	0	0	1	hsa-miR-146a-5p	-0.18	-0.18	< 0.1
RP11-156E8.1	ENST00000607453.1		51	1	0	0	1	1	0	1	0	0	hsa-miR-146a-5p	-0.18	-0.19	0.16
MYBL1	ENST00000522677.3	v-myb avian myeloblastosis viral oncogene homolog-like 1	53	1	1	0	0	0	0	0	0	0	hsa-miR-146a-5p	-0.18	-0.18	< 0.1	2007, 2009, 2011
BTG2	ENST00000290551.4	BTG family, member 2	758	1	1	0	0	0	0	0	0	1	hsa-miR-146a-5p	-0.18	-0.18	< 0.1	2009, 2011
ZNF367	ENST00000375256.4	zinc finger protein 367	325	1	1	0	0	0	0	0	0	0	hsa-miR-146a-5p	-0.17	-0.17	< 0.1	2011
LCP2	ENST00000046794.5	lymphocyte cytosolic protein 2 (SH2 domain containing leukocyte protein of 76kDa)	5	1	1	0	0	0	0	0	0	0	hsa-miR-146a-5p	-0.17	-0.17	< 0.1
VAT1	ENST00000355653.3	vesicle amine transport 1	2844	1	0	0	1	1	0	1	0	0	hsa-miR-146a-5p	-0.17	-0.17	0.2	2011
ERI2	ENST00000569729.1	ERI1 exoribonuclease family member 2	96	1	0	1	0	0	0	0	0	0	hsa-miR-146a-5p	-0.17	-0.17	ORF
PDE7A	ENST00000401827.3	phosphodiesterase 7A	84	1	0	1	0	0	0	0	0	0	hsa-miR-146a-5p	-0.17	-0.17	< 0.1
PNKP	ENST00000600910.1	polynucleotide kinase 3'-phosphatase	317	1	0	1	0	0	0	0	0	0	hsa-miR-146a-5p	-0.17	-0.17	ORF
RPA3	ENST00000223129.4	replication protein A3, 14kDa	1363	1	1	0	0	0	0	0	0	0	hsa-miR-146b-5p	-0.17	-0.42	< 0.1
PRKAA2	ENST00000371244.4	protein kinase, AMP-activated, alpha 2 catalytic subunit	561	1	1	0	0	1	0	1	0	2	hsa-miR-146a-5p	-0.17	-0.2	< 0.1
GPR75	ENST00000394705.2	G protein-coupled receptor 75	35	1	0	1	0	0	0	0	0	0	hsa-miR-146b-5p	-0.17	-0.2	< 0.1
SLC39A1	ENST00000356205.4	solute carrier family 39 (zinc transporter), member 1	1193	1	0	1	0	0	0	0	0	1	hsa-miR-146a-5p	-0.17	-0.17	< 0.1	2011
ST5	ENST00000526757.1	suppression of tumorigenicity 5	139	3	0	2	1	0	0	0	0	0	hsa-miR-146a-5p	-0.16	-0.28	0.26	2005, 2007
NRP2	ENST00000360409.3	neuropilin 2	146	1	0	1	0	1	0	1	0	2	hsa-miR-146a-5p	-0.16	-0.16	< 0.1	2005, 2007, 2011
SNX22	ENST00000325881.4	sorting nexin 22	5	1	1	0	0	0	0	0	0	0	hsa-miR-146a-5p	-0.16	-0.16	ORF	2007
CDS1	ENST00000295887.5	CDP-diacylglycerol synthase (phosphatidate cytidylyltransferase) 1	720	1	0	1	0	1	0	1	0	0	hsa-miR-146a-5p	-0.16	-0.18	0.15	2011
FAM83F	ENST00000333407.6	family with sequence similarity 83, member F	5	1	0	1	0	2	0	1	1	2	hsa-miR-146a-5p	-0.16	-0.16	< 0.1
RFTN2	ENST00000295049.4	raftlin family member 2	21	1	1	0	0	0	0	0	0	0	hsa-miR-146a-5p	-0.16	-0.16	< 0.1	2009, 2011
FLOT2	ENST00000394906.2	flotillin 2	37	1	0	1	0	0	0	0	0	0	hsa-miR-146a-5p	-0.15	-0.15	< 0.1	2009, 2011
C16orf52	ENST00000542527.2	chromosome 16 open reading frame 52	102	1	0	0	1	0	0	0	0	0	hsa-miR-146a-5p	-0.15	-0.15	0.12
RPS15	ENST00000586096.2	ribosomal protein S15	166	1	0	1	0	0	0	0	0	0	hsa-miR-146a-5p	-0.14	-0.14	ORF
EHF	ENST00000257831.3	ets homologous factor	5	1	1	0	0	2*	0	0	1	0	hsa-miR-146a-5p	-0.14	-0.29	< 0.1	2011
ROBO1	ENST00000436010.2	roundabout, axon guidance receptor, homolog 1 (Drosophila)	546	1	0	0	1	0	0	0	0	0	hsa-miR-146b-5p	-0.14	-0.14	0.12	2005, 2007, 2009, 2011
HIPK3	ENST00000303296.4	homeodomain interacting protein kinase 3	933	1	1	0	0	0	0	0	0	0	hsa-miR-146b-5p	-0.14	-0.15	< 0.1
KIF26B	ENST00000366518.4	kinesin family member 26B	25	1	1	0	0	1	0	1	0	1	hsa-miR-146a-5p	-0.14	-0.15	< 0.1
IST1	ENST00000329908.8	increased sodium tolerance 1 homolog (yeast)	305	1	0	1	0	0	0	0	0	0	hsa-miR-146a-5p	-0.14	-0.14	< 0.1
PM20D2	ENST00000275072.4	peptidase M20 domain containing 2	2171	1	1	0	0	0	0	0	0	1	hsa-miR-146a-5p	-0.14	-0.14	< 0.1	2009, 2011
PPP1R11	ENST00000376773.1	protein phosphatase 1, regulatory (inhibitor) subunit 11	17	1	0	0	1	1	0	1	0	0	hsa-miR-146a-5p	-0.13	-0.38	0.16	2011
LRRC15	ENST00000347624.3	leucine rich repeat containing 15	12	2	0	2	0	2	0	1	1	0	hsa-miR-146a-5p	-0.13	-0.13	0.32	2005, 2007, 2009, 2011
SMARCA5	ENST00000283131.3	SWI/SNF related, matrix associated, actin dependent regulator of chromatin, subfamily a, member 5	478	1	0	1	0	0	0	0	0	0	hsa-miR-146a-5p	-0.13	-0.15	< 0.1	2011
KCTD15	ENST00000284006.6	potassium channel tetramerization domain containing 15	2483	1	1	0	0	0	0	0	0	1	hsa-miR-146a-5p	-0.13	-0.14	< 0.1	2005, 2007, 2009, 2011
REL	ENST00000295025.8	v-rel avian reticuloendotheliosis viral oncogene homolog	116	1	1	0	0	0	0	0	0	2	hsa-miR-146a-5p	-0.13	-0.13	< 0.1
LRRC8B	ENST00000330947.2	leucine rich repeat containing 8 family, member B	326	1	1	0	0	0	0	0	0	0	hsa-miR-146a-5p	-0.13	-0.13	< 0.1
RNASEL	ENST00000367559.3	ribonuclease L (2',5'-oligoisoadenylate synthetase-dependent)	86	1	1	0	0	0	0	0	0	1	hsa-miR-146a-5p	-0.13	-0.13	< 0.1	2009, 2011
DGKG	ENST00000265022.3	diacylglycerol kinase, gamma 90kDa	5	1	0	0	1	1	0	0	1	1	hsa-miR-146a-5p	-0.13	-0.13	0.12	2009, 2011
TANC2	ENST00000424789.2	tetratricopeptide repeat, ankyrin repeat and coiled-coil containing 2	155	1	0	1	0	0	0	0	0	2	hsa-miR-146a-5p	-0.13	-0.15	< 0.1	2009, 2011
RABGAP1	ENST00000373647.4	RAB GTPase activating protein 1	514	1	1	0	0	0	0	0	0	0	hsa-miR-146a-5p	-0.13	-0.13	< 0.1	2009, 2011
KIF24	ENST00000402558.2	kinesin family member 24	84	1	0	1	0	0	0	0	0	0	hsa-miR-146a-5p	-0.12	-0.16	< 0.1	2009, 2011
TM9SF2	ENST00000376387.4	transmembrane 9 superfamily member 2	5046	1	0	0	1	0	0	0	0	0	hsa-miR-146a-5p	-0.12	-0.14	0.12
RUNX1T1	ENST00000523629.1	runt-related transcription factor 1; translocated to, 1 (cyclin D-related)	9	1	0	1	0	0	0	0	0	0	hsa-miR-146a-5p	-0.12	-0.12	< 0.1	2005, 2007, 2009, 2011
PRX	ENST00000291825.7	periaxin	17	2	0	2	0	1	0	1	0	0	hsa-miR-146b-5p	-0.12	-0.12	ORF
MED1	ENST00000300651.6	mediator complex subunit 1	87	2	1	1	0	0	0	0	0	1	hsa-miR-146a-5p	-0.12	-0.13	< 0.1	2009, 2011
SLCO3A1	ENST00000318445.6	solute carrier organic anion transporter family, member 3A1	133	1	0	1	0	1	0	1	0	1	hsa-miR-146a-5p	-0.12	-0.12	0.16	2011
PRCP	ENST00000313010.3	prolylcarboxypeptidase (angiotensinase C)	148	1	1	0	0	1	0	0	1	0	hsa-miR-146a-5p	-0.12	-0.27	< 0.1
RFX7	ENST00000423270.1	regulatory factor X, 7	1049	1	0	1	0	0	0	0	0	0	hsa-miR-146a-5p	-0.11	-0.11	< 0.1	2007
ZBTB8B	ENST00000609129.1	zinc finger and BTB domain containing 8B	18	1	0	1	0	3	2	1	0	0	hsa-miR-146a-5p	-0.11	-0.17	0.14
SYT13	ENST00000020926.3	synaptotagmin XIII	5	1	1	0	0	1	1	0	0	0	hsa-miR-146a-5p	-0.11	-0.11	< 0.1
WASF3	ENST00000335327.5	WAS protein family, member 3	24	1	0	0	1	0	0	0	0	1	hsa-miR-146b-5p	-0.11	-0.12	0.12	2011
RCSD1	ENST00000367854.3	RCSD domain containing 1	32	1	0	0	1	0	0	0	0	0	hsa-miR-146a-5p	-0.11	-0.11	0.12	2009, 2011
DDX49	ENST00000438170.2	DEAD (Asp-Glu-Ala-Asp) box polypeptide 49	546	1	0	1	0	0	0	0	0	0	hsa-miR-146a-5p	-0.11	-0.11	ORF
POLH	ENST00000372226.1	polymerase (DNA directed), eta	450	1	0	1	0	1	0	0	1	0	hsa-miR-146a-5p	-0.11	-0.11	< 0.1
KDM2B	ENST00000536437.1	lysine (K)-specific demethylase 2B	647	1	1	0	0	1	0	1	0	0	hsa-miR-146a-5p	-0.1	-0.38	< 0.1	2003, 2005, 2007, 2009, 2011
FZD1	ENST00000287934.2	frizzled family receptor 1	391	1	0	1	0	0	0	0	0	0	hsa-miR-146b-5p	-0.1	-0.16	< 0.1	2011
MARK1	ENST00000366918.4	MAP/microtubule affinity-regulating kinase 1	192	1	1	0	0	0	0	0	0	0	hsa-miR-146a-5p	-0.1	-0.24	< 0.1
PHOX2B	ENST00000226382.2	paired-like homeobox 2b	5	1	0	0	1	0	0	0	0	0	hsa-miR-146b-5p	-0.1	-0.1	0.12	2011
LSM11	ENST00000286307.5	LSM11, U7 small nuclear RNA associated	1458	1	1	0	0	0	0	0	0	0	hsa-miR-146a-5p	-0.1	-0.11	< 0.1
DYNLL2	ENST00000579991.2	dynein, light chain, LC8-type 2	1162	1	0	1	0	0	0	0	0	1	hsa-miR-146a-5p	-0.1	-0.13	< 0.1	2011
BRD4	ENST00000263377.2	bromodomain containing 4	849	1	1	0	0	0	0	0	0	0	hsa-miR-146a-5p	-0.1	-0.14	< 0.1
SLITRK3	ENST00000475390.1	SLIT and NTRK-like family, member 3	5	1	0	0	1	0	0	0	0	0	hsa-miR-146a-5p	-0.1	-0.1	0.12	2005, 2007, 2009, 2011
FAM208A	ENST00000493960.2	family with sequence similarity 208, member A	60	1	0	0	1	0	0	0	0	0	hsa-miR-146a-5p	-0.09	-0.09	ORF
ZC3H6	ENST00000343936.4	zinc finger CCCH-type containing 6	10	1	0	1	0	0	0	0	0	0	hsa-miR-146a-5p	-0.09	-0.09	< 0.1	2011
SAMD8	ENST00000372687.4	sterile alpha motif domain containing 8	100	1	0	0	1	0	0	0	0	2	hsa-miR-146b-5p	-0.09	-0.1	< 0.1	2005, 2007
DLGAP2	ENST00000421627.2	discs, large (Drosophila) homolog-associated protein 2	5	1	0	0	1	3	2	1	0	1	hsa-miR-146a-5p	-0.09	-0.09	0.19	2009, 2011
STXBP6	ENST00000396700.1	syntaxin binding protein 6 (amisyn)	40	1	0	1	0	1	0	1	0	0	hsa-miR-146b-5p	-0.09	-0.33	0.16
RNF4	ENST00000511859.1	ring finger protein 4	33	1	0	0	1	0	0	0	0	2	hsa-miR-146a-5p	-0.09	-0.12	0.12	2005, 2007, 2011
AAK1	ENST00000409085.4	AP2 associated kinase 1	27	1	1	0	0	0	0	0	0	2	hsa-miR-146a-5p	-0.09	-0.16	< 0.1
UNC5D	ENST00000287272.2	unc-5 homolog D (C. elegans)	37	1	0	1	0	1	0	1	0	2	hsa-miR-146a-5p	-0.09	-0.1	0.16
IMPA2	ENST00000269159.3	inositol(myo)-1(or 4)-monophosphatase 2	2916	1	0	0	1	0	0	0	0	0	hsa-miR-146a-5p	-0.09	-0.09	0.12
DDHD1	ENST00000323669.5	DDHD domain containing 1	103	1	1	0	0	3	1	1	1	1	hsa-miR-146a-5p	-0.09	-0.31	0.11	2011
ZNF512B	ENST00000369888.1	zinc finger protein 512B	8	1	1	0	0	1	0	1	0	0	hsa-miR-146a-5p	-0.09	-0.09	< 0.1	2007, 2009, 2011
KPNA6	ENST00000373625.3	karyopherin alpha 6 (importin alpha 7)	272	1	0	0	1	1	0	0	1	2	hsa-miR-146b-5p	-0.09	-0.11	0.13	2009, 2011
MYT1	ENST00000328439.1	myelin transcription factor 1	12	1	0	0	1	0	0	0	0	0	hsa-miR-146a-5p	-0.08	-0.08	0.12	2007, 2009, 2011
DNAJB14	ENST00000442697.2	DnaJ (Hsp40) homolog, subfamily B, member 14	10	1	0	0	1	0	0	0	0	0	hsa-miR-146a-5p	-0.08	-0.17	0.12
RNF32	ENST00000311822.8	ring finger protein 32	15	1	0	1	0	0	0	0	0	0	hsa-miR-146a-5p	-0.08	-0.08	ORF
JAZF1	ENST00000283928.5	JAZF zinc finger 1	869	1	0	1	0	0	0	0	0	0	hsa-miR-146a-5p	-0.08	-0.2	< 0.1	2005, 2007, 2009, 2011
XKR4	ENST00000327381.6	XK, Kell blood group complex subunit-related family, member 4	5	1	0	1	0	3	0	2	1	0	hsa-miR-146a-5p	-0.08	-0.08	0.26
TMEM200C	ENST00000581347.2	transmembrane protein 200C	54	1	0	1	0	0	0	0	0	0	hsa-miR-146a-5p	-0.08	-0.14	< 0.1
CCNJ	ENST00000265992.5	cyclin J	5	1	1	0	0	0	0	0	0	0	hsa-miR-146a-5p	-0.08	-0.08	< 0.1	2011
ADAM19	ENST00000257527.4	ADAM metallopeptidase domain 19	981	1	0	1	0	0	0	0	0	1	hsa-miR-146b-5p	-0.07	-0.07	< 0.1
SP8	ENST00000418710.2	Sp8 transcription factor	95	1	0	1	0	0	0	0	0	1	hsa-miR-146b-5p	-0.07	-0.09	< 0.1	2007, 2009, 2011
C10orf76	ENST00000370033.4	chromosome 10 open reading frame 76	273	1	0	1	0	0	0	0	0	0	hsa-miR-146a-5p	-0.07	-0.07	< 0.1	2011
RUFY1	ENST00000377001.2	RUN and FYVE domain containing 1	187	1	0	1	0	0	0	0	0	0	hsa-miR-146a-5p	-0.07	-0.07	ORF
BMPR1A	ENST00000372037.3	bone morphogenetic protein receptor, type IA	125	1	0	0	1	0	0	0	0	0	hsa-miR-146a-5p	-0.07	-0.07	0.12
CAMSAP1	ENST00000389532.4	calmodulin regulated spectrin-associated protein 1	966	1	0	1	0	0	0	0	0	0	hsa-miR-146a-5p	-0.07	-0.07	< 0.1	2011
LTB	ENST00000446745.2	lymphotoxin beta (TNF superfamily, member 3)	11	1	0	1	0	0	0	0	0	0	hsa-miR-146a-5p	-0.07	-0.07	ORF
STK40	ENST00000359297.2	serine/threonine kinase 40	214	1	0	0	1	1	0	1	0	0	hsa-miR-146a-5p	-0.07	-0.07	0.14
TNIK	ENST00000436636.2	TRAF2 and NCK interacting kinase	106	1	0	0	1	1	0	1	0	2	hsa-miR-146a-5p	-0.07	-0.15	0.2
SLC2A14	ENST00000340749.5	solute carrier family 2 (facilitated glucose transporter), member 14	14	1	1	0	0	1	0	0	1	0	hsa-miR-146a-5p	-0.07	-0.2	0.12
FRYL	ENST00000503238.1	FRY-like	276	1	0	1	0	0	0	0	0	0	hsa-miR-146a-5p	-0.07	-0.07	< 0.1	2009, 2011
DUSP16	ENST00000298573.4	dual specificity phosphatase 16	444	1	0	1	0	1	0	0	1	0	hsa-miR-146b-5p	-0.07	-0.14	< 0.1
LAYN	ENST00000525126.1	layilin	175	1	0	1	0	0	0	0	0	0	hsa-miR-146a-5p	-0.06	-0.07	ORF
MYLK3	ENST00000394809.4	myosin light chain kinase 3	21	1	1	0	0	1	0	0	1	0	hsa-miR-146a-5p	-0.06	-0.08	0.12
MAN1C1	ENST00000374332.4	mannosidase, alpha, class 1C, member 1	60	1	0	0	1	1	0	1	0	0	hsa-miR-146a-5p	-0.06	-0.07	0.12
POLR3H	ENST00000396504.2	polymerase (RNA) III (DNA directed) polypeptide H (22.9kD)	216	1	0	1	0	0	0	0	0	1	hsa-miR-146a-5p	-0.06	-0.06	< 0.1	2007
XIAP	ENST00000371199.3	X-linked inhibitor of apoptosis	153	1	1	0	0	0	0	0	0	2	hsa-miR-146b-5p	-0.06	-0.1	< 0.1	2011
EDNRB	ENST00000377211.4	endothelin receptor type B	5	1	0	0	1	0	0	0	0	1	hsa-miR-146a-5p	-0.06	-0.06	0.12	2009, 2011
ZFYVE1	ENST00000318876.5	zinc finger, FYVE domain containing 1	5	1	0	0	1	0	0	0	0	0	hsa-miR-146a-5p	-0.06	-0.06	0.12	2005, 2007, 2009, 2011
ERBB4	ENST00000342788.4	v-erb-b2 avian erythroblastic leukemia viral oncogene homolog 4	27	1	1	0	0	2	0	2	0	0	hsa-miR-146a-5p	-0.06	-0.07	< 0.1	2007, 2009, 2011
HEYL	ENST00000372852.3	hairy/enhancer-of-split related with YRPW motif-like	37	1	1	0	0	0	0	0	0	2	hsa-miR-146a-5p	-0.06	-0.17	< 0.1
PRELID2	ENST00000334744.4	PRELI domain containing 2	63	1	1	0	0	1	0	0	1	0	hsa-miR-146b-5p	-0.05	-0.08	< 0.1
SRSF12	ENST00000452027.2	serine/arginine-rich splicing factor 12	53	1	1	0	0	0	0	0	0	0	hsa-miR-146b-5p	-0.05	-0.34	< 0.1	2009, 2011
WASF2	ENST00000536657.1	WAS protein family, member 2	311	1	0	0	1	0	0	0	0	1	hsa-miR-146a-5p	-0.05	-0.05	0.12	2005, 2007, 2009, 2011
NUCKS1	ENST00000367142.4	nuclear casein kinase and cyclin-dependent kinase substrate 1	1692	1	1	0	0	0	0	0	0	0	hsa-miR-146a-5p	-0.05	-0.17	< 0.1	2011
USP44	ENST00000552440.1	ubiquitin specific peptidase 44	29	1	0	0	1	0	0	0	0	0	hsa-miR-146a-5p	-0.05	-0.05	ORF
ABL2	ENST00000502732.1	c-abl oncogene 2, non-receptor tyrosine kinase	892	1	1	0	0	2	0	0	2	0	hsa-miR-146a-5p	-0.05	-0.05	0.23	2009, 2011
CCDC6	ENST00000263102.6	coiled-coil domain containing 6	193	1	1	0	0	1	1	0	0	1	hsa-miR-146a-5p	-0.05	-0.37	< 0.1	2009, 2011
GMPS	ENST00000496455.2	guanine monphosphate synthase	867	1	0	1	0	1	0	1	0	0	hsa-miR-146a-5p	-0.05	-0.05	< 0.1
GRSF1	ENST00000254799.6	G-rich RNA sequence binding factor 1	4414	1	0	0	1	1	1	0	0	1	hsa-miR-146a-5p	-0.05	-0.2	0.12	2009, 2011
NAIF1	ENST00000373078.4	nuclear apoptosis inducing factor 1	19	1	1	0	0	0	0	0	0	1	hsa-miR-146a-5p	-0.05	-0.07	< 0.1	2011
TAF9B	ENST00000341864.5	TAF9B RNA polymerase II, TATA box binding protein (TBP)-associated factor, 31kDa	19	1	0	0	1	0	0	0	0	1	hsa-miR-146a-5p	-0.05	-0.09	0.12	2007, 2009, 2011
LIN28A	ENST00000326279.6	lin-28 homolog A (C. elegans)	5	1	0	0	1	0	0	0	0	0	hsa-miR-146a-5p	-0.04	-0.04	0.12	2005, 2007, 2009, 2011
QKI	ENST00000392127.2	QKI, KH domain containing, RNA binding	323	1	0	0	1	1	0	1	0	0	hsa-miR-146a-5p	-0.04	-0.15	0.16	2011
PPP1R3B	ENST00000310455.3	protein phosphatase 1, regulatory subunit 3B	20	1	0	1	0	0	0	0	0	0	hsa-miR-146a-5p	-0.04	-0.07	< 0.1
MYO6	ENST00000369981.3	myosin VI	297	1	0	0	1	0	0	0	0	1	hsa-miR-146a-5p	-0.04	-0.07	0.12	2007, 2009, 2011
AMN	ENST00000299155.5	amnion associated transmembrane protein	71	1	0	0	1	0	0	0	0	0	hsa-miR-146a-5p	-0.04	-0.09	0.12
SCN1A	ENST00000423058.2	sodium channel, voltage-gated, type I, alpha subunit	21	1	0	0	1	0	0	0	0	1	hsa-miR-146a-5p	-0.04	-0.04	0.12
NFATC2	ENST00000371564.3	nuclear factor of activated T-cells, cytoplasmic, calcineurin-dependent 2	105	1	0	0	1	1	1	0	0	0	hsa-miR-146a-5p	-0.04	-0.04	0.12
MAPT	ENST00000344290.5	microtubule-associated protein tau	11	1	0	1	0	0	0	0	0	2	hsa-miR-146a-5p	-0.04	-0.04	< 0.1	2011
SRRM4	ENST00000267260.4	serine/arginine repetitive matrix 4	22	1	0	0	1	0	0	0	0	0	hsa-miR-146a-5p	-0.04	-0.18	0.12	2009, 2011
TMEM33	ENST00000504986.1	transmembrane protein 33	1470	1	0	1	0	0	0	0	0	0	hsa-miR-146a-5p	-0.04	-0.08	< 0.1	2011
GNL1	ENST00000376621.3	guanine nucleotide binding protein-like 1	1331	1	0	1	0	1	0	0	1	1	hsa-miR-146a-5p	-0.04	-0.2	< 0.1	2011
LRP2	ENST00000263816.3	low density lipoprotein receptor-related protein 2	56	1	1	0	0	0	0	0	0	1	hsa-miR-146b-5p	-0.03	-0.08	< 0.1	2009, 2011
PTCD1	ENST00000292478.4	pentatricopeptide repeat domain 1	22	1	1	0	0	0	0	0	0	0	hsa-miR-146a-5p	-0.03	-0.16	ORF
TLCD2	ENST00000330676.6	TLC domain containing 2	107	1	0	0	1	0	0	0	0	0	hsa-miR-146a-5p	-0.03	-0.03	0.12	2011
CELF1	ENST00000395290.2	CUGBP, Elav-like family member 1	153	1	1	0	0	0	0	0	0	2	hsa-miR-146a-5p	-0.03	-0.05	< 0.1
CNTFR	ENST00000351266.4	ciliary neurotrophic factor receptor	19	1	0	0	1	0	0	0	0	0	hsa-miR-146a-5p	-0.03	-0.12	0.12	2005, 2007, 2009, 2011
BNC1	ENST00000345382.2	basonuclin 1	6	1	1	0	0	0	0	0	0	0	hsa-miR-146a-5p	-0.03	-0.03	< 0.1	2009, 2011
ZNF37A	ENST00000361085.5	zinc finger protein 37A	11	1	1	0	0	0	0	0	0	0	hsa-miR-146a-5p	-0.03	-0.03	< 0.1
BEND4	ENST00000504360.1	BEN domain containing 4	187	1	1	0	0	0	0	0	0	0	hsa-miR-146a-5p	-0.03	-0.03	< 0.1	2009, 2011
ARMC8	ENST00000469044.1	armadillo repeat containing 8	398	1	1	0	0	0	0	0	0	0	hsa-miR-146a-5p	-0.03	-0.19	< 0.1	2011
HSPA4L	ENST00000296464.4	heat shock 70kDa protein 4-like	348	1	0	1	0	0	0	0	0	0	hsa-miR-146a-5p	-0.03	-0.08	< 0.1
RIMS2	ENST00000507740.1	regulating synaptic membrane exocytosis 2	8	1	0	0	1	1	1	0	0	0	hsa-miR-146a-5p	-0.03	-0.04	0.12	2009, 2011
PTGFRN	ENST00000393203.2	prostaglandin F2 receptor inhibitor	591	1	0	1	0	0	0	0	0	0	hsa-miR-146a-5p	-0.03	-0.07	< 0.1	2005, 2007, 2009, 2011
USP47	ENST00000339865.5	ubiquitin specific peptidase 47	665	1	1	0	0	1	0	0	1	1	hsa-miR-146b-5p	-0.03	-0.17	0.12	2009, 2011
GGA2	ENST00000309859.4	golgi-associated, gamma adaptin ear containing, ARF binding protein 2	645	1	0	0	1	1	0	1	0	0	hsa-miR-146a-5p	-0.03	-0.05	0.13	2011
FAM65B	ENST00000259698.4	family with sequence similarity 65, member B	7	1	0	0	1	0	0	0	0	0	hsa-miR-146a-5p	-0.03	-0.03	0.12	2009, 2011
MYO5A	ENST00000399231.3	myosin VA (heavy chain 12, myoxin)	573	2	0	1	1	1	0	0	1	0	hsa-miR-146a-5p	-0.03	-0.05	0.3	2011
SPRY3	ENST00000302805.2	sprouty homolog 3 (Drosophila)	5	1	0	1	0	0	0	0	0	2	hsa-miR-146a-5p	-0.03	-0.03	< 0.1
CELF2	ENST00000379261.4	CUGBP, Elav-like family member 2	45	1	0	1	0	1	0	1	0	1	hsa-miR-146a-5p	-0.02	-0.04	< 0.1	2007, 2009, 2011
DNAL1	ENST00000553645.2	dynein, axonemal, light chain 1	81	1	1	0	0	1	0	1	0	2	hsa-miR-146a-5p	-0.02	-0.32	< 0.1	2009, 2011
STRN	ENST00000263918.4	striatin, calmodulin binding protein	476	1	0	1	0	2	0	2	0	1	hsa-miR-146a-5p	-0.02	-0.09	0.12	2011
WDR12	ENST00000261015.4	WD repeat domain 12	444	1	0	1	0	0	0	0	0	0	hsa-miR-146a-5p	-0.02	-0.07	< 0.1
MFHAS1	ENST00000276282.6	malignant fibrous histiocytoma amplified sequence 1	130	1	0	1	0	0	0	0	0	0	hsa-miR-146a-5p	-0.02	-0.03	< 0.1
KCND3	ENST00000369697.1	potassium voltage-gated channel, Shal-related subfamily, member 3	23	1	0	1	0	0	0	0	0	0	hsa-miR-146a-5p	-0.02	-0.02	< 0.1
NPAS4	ENST00000311034.2	neuronal PAS domain protein 4	5	1	0	1	0	0	0	0	0	0	hsa-miR-146a-5p	-0.02	-0.02	< 0.1	2007, 2009, 2011
PQLC1	ENST00000590381.1	PQ loop repeat containing 1	1060	1	0	1	0	0	0	0	0	1	hsa-miR-146a-5p	-0.02	-0.02	< 0.1
PDZD8	ENST00000334464.5	PDZ domain containing 8	99	1	0	1	0	1	0	1	0	0	hsa-miR-146a-5p	-0.02	-0.06	0.16
KMT2D	ENST00000301067.7	lysine (K)-specific methyltransferase 2D	78	1	0	1	0	0	0	0	0	0	hsa-miR-146a-5p	-0.02	-0.02	< 0.1	2007, 2009, 2011
CDON	ENST00000392693.3	cell adhesion associated, oncogene regulated	173	1	0	1	0	0	0	0	0	0	hsa-miR-146a-5p	-0.02	-0.02	< 0.1	2009, 2011
CRNKL1	ENST00000377327.4	crooked neck pre-mRNA splicing factor 1	519	1	0	0	1	1	0	1	0	0	hsa-miR-146b-5p	-0.02	-0.13	0.18
TCF21	ENST00000367882.4	transcription factor 21	552	1	1	0	0	1	0	0	1	1	hsa-miR-146a-5p	-0.02	-0.17	< 0.1
SEMA3G	ENST00000231721.2	sema domain, immunoglobulin domain (Ig), short basic domain, secreted, (semaphorin) 3G	85	1	0	0	1	0	0	0	0	1	hsa-miR-146a-5p	-0.02	-0.02	0.12	2007, 2009, 2011
GRID1	ENST00000327946.7	glutamate receptor, ionotropic, delta 1	45	1	0	1	0	1	0	0	1	0	hsa-miR-146b-5p	-0.02	-0.16	< 0.1	2009, 2011
SETD9	ENST00000285947.2	SET domain containing 9	45	1	0	0	1	2	0	2	0	1	hsa-miR-146b-5p	-0.02	-0.26	0.13
NSD1	ENST00000439151.2	nuclear receptor binding SET domain protein 1	685	1	0	1	0	1	1	0	0	0	hsa-miR-146a-5p	-0.01	-0.05	< 0.1	2011
PIP5K1B	ENST00000265382.3	phosphatidylinositol-4-phosphate 5-kinase, type I, beta	69	1	0	0	1	0	0	0	0	0	hsa-miR-146a-5p	-0.01	-0.2	0.12	2005, 2007
TTL	ENST00000233336.6	tubulin tyrosine ligase	442	1	0	0	1	1	0	1	0	2	hsa-miR-146b-5p	-0.01	-0.04	0.2	2011
KCMF1	ENST00000409785.4	potassium channel modulatory factor 1	1285	1	0	1	0	2	0	2	0	0	hsa-miR-146a-5p	-0.01	-0.23	0.22	2009, 2011
IGF2R	ENST00000356956.1	insulin-like growth factor 2 receptor	46	1	0	0	1	0	0	0	0	2	hsa-miR-146a-5p	-0.01	-0.01	0.12
PER1	ENST00000317276.4	period circadian clock 1	1210	1	0	0	1	0	0	0	0	0	hsa-miR-146a-5p	-0.01	-0.01	0.12	2005, 2007
SOX5	ENST00000546136.1	SRY (sex determining region Y)-box 5	43	1	0	0	1	0	0	0	0	2	hsa-miR-146a-5p	-0.01	-0.03	0.12	2005, 2007, 2011
EIF5A2	ENST00000474096.1	eukaryotic translation initiation factor 5A2	443	1	0	0	1	0	0	0	0	0	hsa-miR-146a-5p	-0.01	-0.13	0.12	2005, 2007, 2009, 2011
SRRD	ENST00000215917.7	SRR1 domain containing	1069	1	0	0	1	0	0	0	0	1	hsa-miR-146a-5p	-0.01	-0.03	ORF
IKZF3	ENST00000346872.3	IKAROS family zinc finger 3 (Aiolos)	7	1	0	0	1	0	0	0	0	3	hsa-miR-146a-5p	-0.01	-0.02	0.12
GINM1	ENST00000367419.5	glycoprotein integral membrane 1	428	1	0	0	1	0	0	0	0	0	hsa-miR-146b-5p	-0.01	-0.15	0.12
PBX2	ENST00000375050.4	pre-B-cell leukemia homeobox 2	98	1	0	1	0	0	0	0	0	0	hsa-miR-146a-5p	-0.01	-0.02	< 0.1	2011
UBA6	ENST00000322244.5	ubiquitin-like modifier activating enzyme 6	169	1	1	0	0	0	0	0	0	0	hsa-miR-146a-5p	0	-0.06	< 0.1
MTDH	ENST00000336273.3	metadherin	5192	1	0	1	0	0	0	0	0	1	hsa-miR-146a-5p	0	-0.11	< 0.1	2011
TMEM136	ENST00000529187.1	transmembrane protein 136	344	1	1	0	0	0	0	0	0	0	hsa-miR-146b-5p	0	-0.15	< 0.1	2011
HIC2	ENST00000407464.2	hypermethylated in cancer 2	28	1	0	1	0	0	0	0	0	0	hsa-miR-146a-5p	0	-0.02	< 0.1	2005, 2007, 2011
STAU2	ENST00000522695.1	staufen double-stranded RNA binding protein 2	306	1	1	0	0	0	0	0	0	1	hsa-miR-146a-5p	0	-0.11	< 0.1
RRAGD	ENST00000369415.4	Ras-related GTP binding D	644	1	1	0	0	1	0	0	1	1	hsa-miR-146a-5p	0	-0.05	0.12
GPBP1	ENST00000424459.3	GC-rich promoter binding protein 1	732	1	1	0	0	0	0	0	0	0	hsa-miR-146a-5p	0	-0.09	< 0.1
RPAP2	ENST00000610020.1	RNA polymerase II associated protein 2	222	1	1	0	0	3*	0	1	1	1	hsa-miR-146a-5p	0	-0.06	< 0.1
C17orf75	ENST00000577809.1	chromosome 17 open reading frame 75	2623	1	0	0	1	0	0	0	0	0	hsa-miR-146a-5p	0	-0.01	0.12	2011
ATG7	ENST00000354449.3	autophagy related 7	1467	2	0	0	2	0	0	0	0	0	hsa-miR-146a-5p	0	-0.1	0.23	2011
DNAJC14	ENST00000357606.3	DnaJ (Hsp40) homolog, subfamily C, member 14	1293	1	1	0	0	0	0	0	0	0	hsa-miR-146a-5p	0	-0.24	< 0.1
SGIP1	ENST00000371036.3	SH3-domain GRB2-like (endophilin) interacting protein 1	180	1	0	0	1	0	0	0	0	0	hsa-miR-146a-5p	0	-0.02	0.12
GLYATL3	ENST00000371197.4	glycine-N-acyltransferase-like 3	5	1	0	1	0	0	0	0	0	0	hsa-miR-146a-5p	0	-0.19	< 0.1	2011
KCNK10	ENST00000340700.5	potassium channel, subfamily K, member 10	5	1	0	1	0	2	0	2	0	0	hsa-miR-146a-5p	0	-0.14	< 0.1
GRK5	ENST00000392870.2	G protein-coupled receptor kinase 5	337	1	0	0	1	0	0	0	0	1	hsa-miR-146a-5p	0	-0.01	0.12
GATA6	ENST00000269216.3	GATA binding protein 6	691	1	0	0	1	0	0	0	0	1	hsa-miR-146a-5p	0	-0.01	0.12
PDF	ENST00000288022.1	peptide deformylase (mitochondrial)	190	1	0	0	1	0	0	0	0	1	hsa-miR-146a-5p	0	-0.05	0.12
RP11-343C2.12	ENST00000562949.1	Conserved oligomeric Golgi complex subunit 8	190	1	0	0	1	0	0	0	0	1	hsa-miR-146a-5p	0	-0.06	0.12
CD3D	ENST00000300692.4	CD3d molecule, delta (CD3-TCR complex)	8	1	1	0	0	0	0	0	0	1	hsa-miR-146a-5p	0	-0.15	< 0.1
COG8	ENST00000306875.4	component of oligomeric golgi complex 8	190	1	0	0	1	0	0	0	0	1	hsa-miR-146a-5p	0	-0.01	0.12
PDHB	ENST00000474765.1	pyruvate dehydrogenase (lipoamide) beta	1549	1	1	0	0	0	0	0	0	0	hsa-miR-146a-5p	0	-0.3	< 0.1
ATP5J2-PTCD1	ENST00000413834.1	ATP5J2-PTCD1 readthrough	22	1	1	0	0	0	0	0	0	0	hsa-miR-146a-5p	0	-0.15	ORF
C4orf3	ENST00000399075.4	chromosome 4 open reading frame 3	2330	1	1	0	0	1	0	0	1	1	hsa-miR-146a-5p	0	-0.26	0.12	2011
SMTNL2	ENST00000338859.4	smoothelin-like 2	23	1	1	0	0	0	0	0	0	0	hsa-miR-146a-5p	0	-0.03	< 0.1
