# Supplementary material for: NR2F1-AS1 Promotes Pancreatic Ductal Adenocarcinoma Progression Through Competing Endogenous RNA Regulatory Network Constructed by Sponging miRNA-146a-5p/miRNA-877-5p
Source: Front Cell Dev Biol. 2021 Sep 28;9:736980. doi: 10.3389/fcell.2021.736980 (PMC8505696; doi:10.3389/fcell.2021.736980)
Supplement: Supplementary file 7 [file Table_5.XLSX]

## Sheet: TargetScan7
Supplementary Table 5--potential target mRNA genes for miR-877-5p from TargetSan7.2
Target gene	Representative transcript	Gene name	3P-seq tags + 5	Conserved sites total	Conserved 8mer sites	Conserved 7mer-m8 sites	Conserved 7mer-A1 sites	Poorly conserved sites total	Poorly conserved 8mer sites	Poorly conserved 7mer-m8 sites	Poorly conserved 7mer-A1 sites	6mer sites	Representative miRNA	Cumulative weighted context++ score	Total context++ score	Aggregate PCT	Previous TargetScan publication(s)
ZNF174	ENST00000268655.4	zinc finger protein 174	787	1	1	0	0	0	0	0	0	0	hsa-miR-877-5p	-0.57	-0.57	N/A
TP53INP2	ENST00000374810.3	tumor protein p53 inducible nuclear protein 2	12	1	0	1	0	2	1	1	0	0	hsa-miR-877-5p	-0.53	-0.53	N/A
RP11-204N11.1	ENST00000555187.1	Uncharacterized protein	5	1	1	0	0	0	0	0	0	0	hsa-miR-877-5p	-0.5	-0.5	N/A
TMCC2	ENST00000358024.3	transmembrane and coiled-coil domain family 2	5	1	1	0	0	0	0	0	0	0	hsa-miR-877-5p	-0.49	-0.49	N/A
PDPN	ENST00000294489.6	podoplanin	264	1	1	0	0	1	1	0	0	1	hsa-miR-877-5p	-0.45	-0.59	N/A
FOXM1	ENST00000342628.2	forkhead box M1	1476	1	1	0	0	0	0	0	0	0	hsa-miR-877-5p	-0.44	-0.45	N/A
KRTAP4-9	ENST00000391415.1	keratin associated protein 4-9	10	1	1	0	0	0	0	0	0	2	hsa-miR-877-5p	-0.44	-0.46	N/A
PLEKHA3	ENST00000234453.5	pleckstrin homology domain containing, family A (phosphoinositide binding specific) member 3	767	1	1	0	0	3	0	2	1	2	hsa-miR-877-5p	-0.43	-0.58	N/A
RFTN2	ENST00000295049.4	raftlin family member 2	21	1	1	0	0	0	0	0	0	0	hsa-miR-877-5p	-0.43	-0.43	N/A
TMED7	ENST00000456936.3	transmembrane emp24 protein transport domain containing 7	1571	1	1	0	0	0	0	0	0	0	hsa-miR-877-5p	-0.42	-0.42	N/A
ORAI1	ENST00000330079.7	ORAI calcium release-activated calcium modulator 1	652	1	1	0	0	0	0	0	0	1	hsa-miR-877-5p	-0.42	-0.44	N/A
HSD11B1	ENST00000367028.2	hydroxysteroid (11-beta) dehydrogenase 1	61	1	1	0	0	1	1	0	0	1	hsa-miR-877-5p	-0.41	-0.52	N/A
HAND2	ENST00000359562.4	heart and neural crest derivatives expressed 2	30	1	1	0	0	1	0	0	1	0	hsa-miR-877-5p	-0.4	-0.54	N/A
EID1	ENST00000530028.2	EP300 interacting inhibitor of differentiation 1	6579	1	1	0	0	1	0	0	1	0	hsa-miR-877-5p	-0.39	-0.49	N/A
LPCAT2	ENST00000262134.5	lysophosphatidylcholine acyltransferase 2	360	1	1	0	0	1	0	0	1	0	hsa-miR-877-5p	-0.38	-0.44	N/A
YLPM1	ENST00000552421.1	YLP motif containing 1	1542	1	1	0	0	0	0	0	0	0	hsa-miR-877-5p	-0.38	-0.38	N/A
KRAS	ENST00000256078.4	Kirsten rat sarcoma viral oncogene homolog	40	1	1	0	0	0	0	0	0	0	hsa-miR-877-5p	-0.37	-0.37	N/A
WISP2	ENST00000372868.2	WNT1 inducible signaling pathway protein 2	653	1	1	0	0	1	0	1	0	0	hsa-miR-877-5p	-0.37	-0.37	N/A
ELF1	ENST00000442101.1	E74-like factor 1 (ets domain transcription factor)	466	1	1	0	0	0	0	0	0	0	hsa-miR-877-5p	-0.37	-0.37	N/A
SLCO3A1	ENST00000318445.6	solute carrier organic anion transporter family, member 3A1	133	1	1	0	0	0	0	0	0	0	hsa-miR-877-5p	-0.33	-0.33	N/A
FXR2	ENST00000250113.7	fragile X mental retardation, autosomal homolog 2	5	1	1	0	0	0	0	0	0	0	hsa-miR-877-5p	-0.32	-0.32	N/A
ISX	ENST00000308700.6	intestine-specific homeobox	251	1	1	0	0	0	0	0	0	0	hsa-miR-877-5p	-0.31	-0.31	N/A
SORBS3	ENST00000240123.7	sorbin and SH3 domain containing 3	1126	2	2	0	0	0	0	0	0	0	hsa-miR-877-5p	-0.31	-0.31	N/A
FKBP5	ENST00000536438.1	FK506 binding protein 5	32	1	0	1	0	2	0	1	1	0	hsa-miR-877-5p	-0.31	-0.31	N/A
SHISA9	ENST00000558583.1	shisa family member 9	5	1	0	1	0	1	0	0	1	2	hsa-miR-877-5p	-0.3	-0.3	N/A
CDC40	ENST00000368932.1	cell division cycle 40	741	1	1	0	0	0	0	0	0	1	hsa-miR-877-5p	-0.29	-0.29	N/A
VPS41	ENST00000310301.4	vacuolar protein sorting 41 homolog (S. cerevisiae)	163	1	1	0	0	1	1	0	0	0	hsa-miR-877-5p	-0.28	-0.31	N/A
PALM2	ENST00000448454.2	paralemmin 2	35	1	1	0	0	1	0	0	1	0	hsa-miR-877-5p	-0.27	-0.27	N/A
COL6A3	ENST00000295550.4	collagen, type VI, alpha 3	11346	1	1	0	0	1	0	0	1	0	hsa-miR-877-5p	-0.26	-0.27	N/A
FAM167A	ENST00000284486.4	family with sequence similarity 167, member A	85	1	1	0	0	0	0	0	0	1	hsa-miR-877-5p	-0.26	-0.26	N/A
HOXB8	ENST00000239144.4	homeobox B8	9	1	0	1	0	0	0	0	0	0	hsa-miR-877-5p	-0.26	-0.26	N/A
MAT1A	ENST00000372213.3	methionine adenosyltransferase I, alpha	19	1	1	0	0	0	0	0	0	1	hsa-miR-877-5p	-0.25	-0.25	N/A
MCAM	ENST00000392814.1	melanoma cell adhesion molecule	398	1	0	1	0	1	0	1	0	0	hsa-miR-877-5p	-0.25	-0.25	N/A
LIAS	ENST00000340169.2	lipoic acid synthetase	66	1	0	0	1	0	0	0	0	0	hsa-miR-877-5p	-0.24	-0.24	N/A
KLHL24	ENST00000454652.2	kelch-like family member 24	143	1	1	0	0	1	0	1	0	0	hsa-miR-877-5p	-0.22	-0.27	N/A
TPST2	ENST00000338754.4	tyrosylprotein sulfotransferase 2	1220	1	0	0	1	5	0	0	5	0	hsa-miR-877-5p	-0.22	-0.82	N/A
KLHL18	ENST00000232766.5	kelch-like family member 18	74	1	1	0	0	0	0	0	0	1	hsa-miR-877-5p	-0.22	-0.22	N/A
HNRNPC	ENST00000336053.6	heterogeneous nuclear ribonucleoprotein C (C1/C2)	1103	1	0	1	0	0	0	0	0	1	hsa-miR-877-5p	-0.2	-0.23	N/A
DHTKD1	ENST00000263035.4	dehydrogenase E1 and transketolase domain containing 1	621	1	1	0	0	0	0	0	0	2	hsa-miR-877-5p	-0.2	-0.2	N/A
TMPRSS11BNL	ENST00000432593.3	TMPRSS11B N-terminal like	5	1	0	1	0	0	0	0	0	0	hsa-miR-877-5p	-0.2	-0.2	N/A
CNP	ENST00000393892.3	2',3'-cyclic nucleotide 3' phosphodiesterase	399	1	1	0	0	1	0	0	1	0	hsa-miR-877-5p	-0.2	-0.2	N/A
PFKM	ENST00000312352.7	phosphofructokinase, muscle	7010	1	0	1	0	0	0	0	0	1	hsa-miR-877-5p	-0.19	-0.19	N/A
EIF1AX	ENST00000379607.5	eukaryotic translation initiation factor 1A, X-linked	277	1	1	0	0	1	0	0	1	1	hsa-miR-877-5p	-0.19	-0.25	N/A
CYP46A1	ENST00000261835.3	cytochrome P450, family 46, subfamily A, polypeptide 1	16	1	0	0	1	0	0	0	0	0	hsa-miR-877-5p	-0.19	-0.19	N/A
XKRX	ENST00000468904.1	XK, Kell blood group complex subunit-related, X-linked	11	1	0	1	0	0	0	0	0	0	hsa-miR-877-5p	-0.19	-0.19	N/A
DCAF12	ENST00000361264.4	DDB1 and CUL4 associated factor 12	2075	1	1	0	0	0	0	0	0	0	hsa-miR-877-5p	-0.18	-0.18	N/A
DPY19L3	ENST00000586987.1	dpy-19-like 3 (C. elegans)	146	1	0	0	1	2	0	0	2	0	hsa-miR-877-5p	-0.17	-0.23	N/A
RNF152	ENST00000312828.3	ring finger protein 152	57	1	0	1	0	0	0	0	0	0	hsa-miR-877-5p	-0.17	-0.19	N/A
TCEANC2	ENST00000234827.1	transcription elongation factor A (SII) N-terminal and central domain containing 2	78	1	0	0	1	0	0	0	0	0	hsa-miR-877-5p	-0.17	-0.17	N/A
KAT7	ENST00000259021.4	K(lysine) acetyltransferase 7	48	1	0	0	1	2	0	1	1	2	hsa-miR-877-5p	-0.16	-0.26	N/A
POLH	ENST00000372226.1	polymerase (DNA directed), eta	450	1	1	0	0	0	0	0	0	0	hsa-miR-877-5p	-0.16	-0.16	N/A
ORC2	ENST00000234296.2	origin recognition complex, subunit 2	381	1	0	1	0	0	0	0	0	1	hsa-miR-877-5p	-0.16	-0.17	N/A
ZNF280C	ENST00000370978.4	zinc finger protein 280C	138	1	0	1	0	2	0	2	0	0	hsa-miR-877-5p	-0.16	-0.16	N/A
NCOR1	ENST00000268712.3	nuclear receptor corepressor 1	268	1	1	0	0	0	0	0	0	0	hsa-miR-877-5p	-0.15	-0.27	N/A
BEND6	ENST00000370750.2	BEN domain containing 6	11	1	0	1	0	0	0	0	0	0	hsa-miR-877-5p	-0.15	-0.15	N/A
UBN2	ENST00000473989.3	ubinuclein 2	238	1	1	0	0	4	0	2	2	0	hsa-miR-877-5p	-0.14	-0.15	N/A
DTWD2	ENST00000304058.4	DTW domain containing 2	83	1	0	0	1	0	0	0	0	0	hsa-miR-877-5p	-0.14	-0.14	N/A
RALBP1	ENST00000383432.3	ralA binding protein 1	134	1	0	1	0	0	0	0	0	0	hsa-miR-877-5p	-0.13	-0.13	N/A
ZBTB20	ENST00000462705.1	zinc finger and BTB domain containing 20	5	1	0	0	1	1	0	1	0	1	hsa-miR-877-5p	-0.13	-0.21	N/A
ATXN1L	ENST00000427980.2	ataxin 1-like	12	1	0	0	1	1	0	1	0	2	hsa-miR-877-5p	-0.13	-0.13	N/A
PLCE1	ENST00000371380.3	phospholipase C, epsilon 1	7	1	1	0	0	0	0	0	0	2	hsa-miR-877-5p	-0.13	-0.13	N/A
CDKN1B	ENST00000228872.4	cyclin-dependent kinase inhibitor 1B (p27, Kip1)	587	1	0	0	1	0	0	0	0	0	hsa-miR-877-5p	-0.13	-0.13	N/A
FRMD3	ENST00000304195.3	FERM domain containing 3	14	1	1	0	0	0	0	0	0	0	hsa-miR-877-5p	-0.12	-0.12	N/A
ARHGAP19	ENST00000358531.4	Rho GTPase activating protein 19	1051	1	0	0	1	0	0	0	0	0	hsa-miR-877-5p	-0.12	-0.12	N/A
ANKFY1	ENST00000341657.4	ankyrin repeat and FYVE domain containing 1	969	2	1	1	0	0	0	0	0	1	hsa-miR-877-5p	-0.12	-0.12	N/A
FSD1L	ENST00000374710.3	fibronectin type III and SPRY domain containing 1-like	16	1	1	0	0	0	0	0	0	0	hsa-miR-877-5p	-0.12	-0.13	N/A
SHISA6	ENST00000441885.3	shisa family member 6	5	1	0	1	0	0	0	0	0	2	hsa-miR-877-5p	-0.12	-0.12	N/A
SNX30	ENST00000374232.3	sorting nexin family member 30	33	1	0	0	1	0	0	0	0	0	hsa-miR-877-5p	-0.11	-0.13	N/A
IGF2BP2	ENST00000382199.2	insulin-like growth factor 2 mRNA binding protein 2	5	1	0	1	0	0	0	0	0	0	hsa-miR-877-5p	-0.11	-0.11	N/A
PAPD4	ENST00000453514.1	PAP associated domain containing 4	434	1	0	0	1	0	0	0	0	1	hsa-miR-877-5p	-0.1	-0.11	N/A
PPAP2B	ENST00000371250.3	phosphatidic acid phosphatase type 2B	81	1	0	1	0	0	0	0	0	0	hsa-miR-877-5p	-0.1	-0.1	N/A
PROSER2	ENST00000277570.5	proline and serine-rich protein 2	61	1	0	0	1	0	0	0	0	0	hsa-miR-877-5p	-0.1	-0.13	N/A
ATP2B1	ENST00000261173.2	ATPase, Ca++ transporting, plasma membrane 1	699	1	1	0	0	2	0	0	2	0	hsa-miR-877-5p	-0.1	-0.36	N/A
AAK1	ENST00000409085.4	AP2 associated kinase 1	27	1	1	0	0	3	1	2	0	2	hsa-miR-877-5p	-0.1	-0.12	N/A
TWF2	ENST00000499914.2	twinfilin actin-binding protein 2	203	1	0	1	0	0	0	0	0	0	hsa-miR-877-5p	-0.1	-0.1	N/A
AOX1	ENST00000374700.2	aldehyde oxidase 1	715	1	0	1	0	0	0	0	0	0	hsa-miR-877-5p	-0.09	-0.1	N/A
PRDM4	ENST00000228437.5	PR domain containing 4	44	1	0	1	0	0	0	0	0	0	hsa-miR-877-5p	-0.09	-0.12	N/A
SYNCRIP	ENST00000355238.6	synaptotagmin binding, cytoplasmic RNA interacting protein	4864	1	0	1	0	0	0	0	0	0	hsa-miR-877-5p	-0.09	-0.09	N/A
FOXP4	ENST00000373063.3	forkhead box P4	228	1	0	1	0	0	0	0	0	0	hsa-miR-877-5p	-0.08	-0.1	N/A
ZC3H6	ENST00000343936.4	zinc finger CCCH-type containing 6	10	1	0	0	1	0	0	0	0	2	hsa-miR-877-5p	-0.08	-0.08	N/A
SCN3A	ENST00000360093.3	sodium channel, voltage-gated, type III, alpha subunit	5	1	1	0	0	0	0	0	0	0	hsa-miR-877-5p	-0.08	-0.08	N/A
NMNAT2	ENST00000294868.4	nicotinamide nucleotide adenylyltransferase 2	18	1	0	1	0	0	0	0	0	2	hsa-miR-877-5p	-0.08	-0.08	N/A
YPEL2	ENST00000312655.4	yippee-like 2 (Drosophila)	62	1	0	0	1	0	0	0	0	1	hsa-miR-877-5p	-0.08	-0.08	N/A
CLTC	ENST00000269122.3	clathrin, heavy chain (Hc)	10702	1	0	0	1	0	0	0	0	0	hsa-miR-877-5p	-0.08	-0.08	N/A
KDM5C	ENST00000375401.3	lysine (K)-specific demethylase 5C	422	1	0	0	1	0	0	0	0	0	hsa-miR-877-5p	-0.07	-0.07	N/A
RP11-10A14.4	ENST00000518496.1	Uncharacterized protein	9	1	0	1	0	0	0	0	0	0	hsa-miR-877-5p	-0.07	-0.16	N/A
DCX	ENST00000356915.2	doublecortin	5	1	0	1	0	2	0	2	0	0	hsa-miR-877-5p	-0.06	-0.06	N/A
KIAA1468	ENST00000398130.2	KIAA1468	756	1	0	0	1	1	0	0	1	0	hsa-miR-877-5p	-0.04	-0.07	N/A
CSNK1G3	ENST00000360683.2	casein kinase 1, gamma 3	28	1	1	0	0	0	0	0	0	0	hsa-miR-877-5p	-0.04	-0.26	N/A
KIF6	ENST00000287152.7	kinesin family member 6	12	1	1	0	0	1	0	1	0	1	hsa-miR-877-5p	-0.04	-0.09	N/A
SAP30L	ENST00000297109.6	SAP30-like	335	1	1	0	0	0	0	0	0	0	hsa-miR-877-5p	-0.04	-0.1	N/A
WWC1	ENST00000265293.4	WW and C2 domain containing 1	43	1	0	1	0	0	0	0	0	0	hsa-miR-877-5p	-0.04	-0.04	N/A
SLC38A9	ENST00000396865.2	solute carrier family 38, member 9	156	1	1	0	0	0	0	0	0	1	hsa-miR-877-5p	-0.04	-0.23	N/A
NR4A3	ENST00000330847.1	nuclear receptor subfamily 4, group A, member 3	244	1	1	0	0	0	0	0	0	0	hsa-miR-877-5p	-0.04	-0.06	N/A
NRK	ENST00000243300.9	Nik related kinase	5	1	0	1	0	0	0	0	0	0	hsa-miR-877-5p	-0.04	-0.04	N/A
ADAMTSL1	ENST00000380548.4	ADAMTS-like 1	38	1	1	0	0	0	0	0	0	0	hsa-miR-877-5p	-0.03	-0.05	N/A
SRPX2	ENST00000373004.3	sushi-repeat containing protein, X-linked 2	69	1	0	1	0	1	0	1	0	0	hsa-miR-877-5p	-0.03	-0.04	N/A
CBFA2T3	ENST00000327483.5	core-binding factor, runt domain, alpha subunit 2; translocated to, 3	7	1	0	1	0	0	0	0	0	0	hsa-miR-877-5p	-0.03	-0.04	N/A
ZNF827	ENST00000379448.4	zinc finger protein 827	17	1	0	1	0	1	0	1	0	0	hsa-miR-877-5p	-0.03	-0.04	N/A
KATNBL1	ENST00000256544.3	katanin p80 subunit B-like 1	105	1	1	0	0	1	0	0	1	0	hsa-miR-877-5p	-0.03	-0.31	N/A
BAZ2B	ENST00000392782.1	bromodomain adjacent to zinc finger domain, 2B	25	1	0	1	0	1	0	1	0	1	hsa-miR-877-5p	-0.03	-0.05	N/A
PRMT6	ENST00000370078.1	protein arginine methyltransferase 6	270	1	1	0	0	1	0	0	1	1	hsa-miR-877-5p	-0.02	-0.32	N/A
SYT7	ENST00000263846.4	synaptotagmin VII	192	1	0	0	1	0	0	0	0	0	hsa-miR-877-5p	-0.02	-0.15	N/A
NEBL	ENST00000377122.4	nebulette	181	1	0	1	0	1	0	1	0	0	hsa-miR-877-5p	-0.02	-0.06	N/A
OTOF	ENST00000338581.6	otoferlin	5	1	0	1	0	0	0	0	0	0	hsa-miR-877-5p	-0.02	-0.02	N/A
CBL	ENST00000264033.4	Cbl proto-oncogene, E3 ubiquitin protein ligase	309	1	0	1	0	0	0	0	0	0	hsa-miR-877-5p	-0.02	-0.02	N/A
SBNO1	ENST00000420886.2	strawberry notch homolog 1 (Drosophila)	87	1	1	0	0	1	0	0	1	0	hsa-miR-877-5p	-0.02	-0.12	N/A
USP46	ENST00000441222.3	ubiquitin specific peptidase 46	180	1	0	0	1	0	0	0	0	1	hsa-miR-877-5p	-0.02	-0.12	N/A
IL1RAPL1	ENST00000378993.1	interleukin 1 receptor accessory protein-like 1	5	2	1	1	0	0	0	0	0	3	hsa-miR-877-5p	-0.02	-0.29	N/A
FAM204A	ENST00000369183.4	family with sequence similarity 204, member A	296	1	0	0	1	1	1	0	0	0	hsa-miR-877-5p	-0.02	-0.3	N/A
SKIL	ENST00000458537.3	SKI-like oncogene	210	1	0	1	0	0	0	0	0	0	hsa-miR-877-5p	-0.01	-0.02	N/A
KIAA0930	ENST00000336156.5	KIAA0930	1107	1	1	0	0	0	0	0	0	1	hsa-miR-877-5p	-0.01	-0.27	N/A
TSPAN6	ENST00000373020.4	tetraspanin 6	885	1	1	0	0	0	0	0	0	0	hsa-miR-877-5p	-0.01	-0.42	N/A
PBRM1	ENST00000356770.4	polybromo 1	689	1	1	0	0	1	0	0	1	0	hsa-miR-877-5p	-0.01	-0.08	N/A
MTDH	ENST00000336273.3	metadherin	5192	1	0	1	0	1	0	0	1	1	hsa-miR-877-5p	-0.01	-0.08	N/A
SESN3	ENST00000536441.1	sestrin 3	260	1	0	1	0	1	0	0	1	1	hsa-miR-877-5p	-0.01	-0.09	N/A
DNMT3A	ENST00000380746.4	DNA (cytosine-5-)-methyltransferase 3 alpha	221	1	0	1	0	0	0	0	0	0	hsa-miR-877-5p	-0.01	-0.02	N/A
BAMBI	ENST00000375533.3	BMP and activin membrane-bound inhibitor	515	1	0	0	1	0	0	0	0	1	hsa-miR-877-5p	0	-0.17	N/A
SHB	ENST00000377707.3	Src homology 2 domain containing adaptor protein B	1436	1	1	0	0	0	0	0	0	0	hsa-miR-877-5p	0	-0.15	N/A
CD248	ENST00000311330.3	CD248 molecule, endosialin	439	1	0	0	1	0	0	0	0	0	hsa-miR-877-5p	0	-0.03	N/A
TCEB3	ENST00000418390.2	transcription elongation factor B (SIII), polypeptide 3 (110kDa, elongin A)	3007	1	0	1	0	0	0	0	0	0	hsa-miR-877-5p	0	-0.07	N/A
PLEKHG3	ENST00000247226.7	pleckstrin homology domain containing, family G (with RhoGef domain) member 3	97	1	1	0	0	0	0	0	0	0	hsa-miR-877-5p	0	-0.06	N/A
VLDLR	ENST00000382100.3	very low density lipoprotein receptor	977	1	0	1	0	0	0	0	0	0	hsa-miR-877-5p	0	-0.02	N/A
COX20	ENST00000411948.2	COX20 cytochrome C oxidase assembly factor	693	1	0	1	0	0	0	0	0	2	hsa-miR-877-5p	0	-0.09	N/A
MTHFD1L	ENST00000367321.3	methylenetetrahydrofolate dehydrogenase (NADP+ dependent) 1-like	2336	1	0	1	0	1	0	1	0	0	hsa-miR-877-5p	0	-0.18	N/A
WTIP	ENST00000590071.2	Wilms tumor 1 interacting protein	1303	1	1	0	0	1	0	1	0	1	hsa-miR-877-5p	0	-0.23	N/A
CAPN7	ENST00000253693.2	calpain 7	76	1	1	0	0	0	0	0	0	0	hsa-miR-877-5p	0	-0.03	N/A
METTL22	ENST00000381920.3	methyltransferase like 22	553	1	1	0	0	1	0	1	0	2	hsa-miR-877-5p	0	-0.13	N/A
SIGLEC5	ENST00000599649.1		5	1	1	0	0	0	0	0	0	0	hsa-miR-877-5p	0	-0.27	N/A
WDR7	ENST00000254442.3	WD repeat domain 7	365	1	0	0	1	0	0	0	0	1	hsa-miR-877-5p	0	-0.01	N/A
PDHB	ENST00000474765.1	pyruvate dehydrogenase (lipoamide) beta	1549	1	1	0	0	0	0	0	0	0	hsa-miR-877-5p	0	-0.13	N/A
