# Supplementary material for: NR2F1-AS1 Promotes Pancreatic Ductal Adenocarcinoma Progression Through Competing Endogenous RNA Regulatory Network Constructed by Sponging miRNA-146a-5p/miRNA-877-5p
Source: Front Cell Dev Biol. 2021 Sep 28;9:736980. doi: 10.3389/fcell.2021.736980 (PMC8505696; doi:10.3389/fcell.2021.736980)
Supplement: Supplementary file 8 [file Table_6.XLSX]

## Sheet: GEPIA
Supplementary Table 6-- 2565 upregulated significant DEGs in pancreatic cancer from Gene Expression Profiling Interactive Analysis（GEPIA）
Gene Symbol	Gene ID	Median (Tumor)	Median (Normal)	Log2(Fold Change)	adjp
RP11-40C6.2	ENSG00000219928.2	611.453	0	9.258	1.14e-135
HNRNPCP2	ENSG00000204253.4	10.09	0.51	2.877	2.7e-104
MISP	ENSG00000099812.8	49.169	0.21	5.374	1.78e-103
EIF5AP4	ENSG00000234743.1	4.97	0	2.578	2.43e-101
UBE2SP2	ENSG00000224126.2	5.69	0	2.742	1.35e-99
SH3KBP1	ENSG00000147010.17	26.44	1.28	3.589	4.1e-98
PTTG1	ENSG00000164611.12	26.139	0.63	4.057	9.65e-98
CRIP1	ENSG00000213145.9	528.074	5.46	6.356	1.55e-97
UBE2T	ENSG00000077152.9	12.37	0.31	3.351	1.8e-96
S100A6	ENSG00000197956.9	5221.69	53.891	6.572	4.1e-95
RN7SL186P	ENSG00000278124.1	0.11	153.234	-7.118	5.07e-95
PPIAP22	ENSG00000198618.5	196.678	17.74	3.399	8.82e-95
CAMK2N1	ENSG00000162545.5	72.972	2.88	4.253	1.89e-94
LINC01420	ENSG00000204272.10	38.799	5.01	2.727	5.11e-94
FTH1P7	ENSG00000232187.1	26.521	1.74	3.328	8.63e-94
RBPJL	ENSG00000124232.10	0.14	374.597	-8.364	2.3e-92
ACADL	ENSG00000115361.7	0.66	16.959	-3.435	8.45e-92
MDK	ENSG00000110492.15	367.397	10.05	5.059	1.11e-91
CKS2	ENSG00000123975.4	38.569	1.47	4.002	1.56e-91
LGALS3BP	ENSG00000108679.12	434.345	26.359	3.992	1.56e-91
NQO1	ENSG00000181019.12	235.551	2.87	5.934	1.71e-91
UBE2S	ENSG00000108106.13	30.279	2.36	3.219	3.05e-91
VOPP1	ENSG00000154978.12	63.092	8.01	2.831	3.22e-91
RN7SL386P	ENSG00000273610.1	0	72.308	-6.196	3.22e-91
OCIAD2	ENSG00000145247.11	215.582	14.55	3.8	7.16e-91
CTD-2008P7.9	ENSG00000267259.1	0.23	9.98	-3.158	7.8e-91
TP53TG1	ENSG00000182165.17	33.981	5.12	2.515	8.03e-91
RP11-64C12.3	ENSG00000267733.5	0.1	7.66	-2.977	1.73e-90
SMYD3	ENSG00000185420.18	20.75	2.67	2.567	2.02e-90
NBL1	ENSG00000158747.13	256.906	8.03	4.836	2.57e-90
TSPAN1	ENSG00000117472.9	258.459	2.14	6.369	7.15e-90
PKM	ENSG00000067225.17	754.04	48.539	3.93	9.68e-90
IGFBP3	ENSG00000146674.14	260.113	4.18	5.656	3.03e-89
CKLF	ENSG00000217555.12	91.113	7.03	3.52	4.7e-89
HN1	ENSG00000189159.15	233.778	7.69	4.756	5.2e-89
HMGN1P37	ENSG00000229237.2	3.89	0	2.29	1.24e-88
APOL1	ENSG00000100342.20	135.447	2.76	5.181	2.11e-88
AC011298.2	ENSG00000219159.4	0.16	15.39	-3.821	3.55e-88
FHL2	ENSG00000115641.18	116.331	3.32	4.763	3.7e-88
EMB	ENSG00000170571.11	16.429	0.55	3.491	5.17e-88
RP11-805J14.5	ENSG00000254721.1	11.44	1.06	2.594	9.42e-88
AQP12B	ENSG00000185176.12	0.31	161.791	-6.957	1.12e-87
SERTAD3	ENSG00000167565.12	31.51	3.33	2.908	1.46e-87
ELF4	ENSG00000102034.16	13.14	1.03	2.8	3.06e-87
PDZD11	ENSG00000120509.10	43.661	8.47	2.238	3.52e-87
SULF2	ENSG00000196562.14	108.06	3.55	4.583	4.79e-87
KPNA2	ENSG00000182481.8	30.6	3.13	2.936	5.26e-87
STX6	ENSG00000135823.13	13.01	1.59	2.435	1.02e-86
CDKN3	ENSG00000100526.19	10.02	0.33	3.051	1.04e-86
PNMA1	ENSG00000176903.4	30.33	2.46	3.179	2.41e-86
FUCA1	ENSG00000179163.11	47.53	7.28	2.551	2.64e-86
SMS	ENSG00000102172.15	63.65	8.84	2.716	2.96e-86
ATP6AP2	ENSG00000182220.13	91.569	13.11	2.714	2.96e-86
PLIN5	ENSG00000214456.8	1.34	46.61	-4.347	3.06e-86
FXYD5	ENSG00000089327.14	309.521	9.04	4.951	3.59e-86
AC009065.4	ENSG00000279473.1	3.66	0	2.22	4e-86
MICU1	ENSG00000107745.16	36.821	6.65	2.306	4.67e-86
SPTLC2	ENSG00000100596.6	15.27	2.16	2.364	8.8e-86
NAGA	ENSG00000198951.11	25.34	3.38	2.588	1.31e-85
GSS	ENSG00000100983.9	35.031	5.68	2.431	1.76e-85
CCDC51	ENSG00000164051.13	11.09	1.94	2.04	2.48e-85
ARF6	ENSG00000165527.6	48	6.32	2.743	2.93e-85
EFNB2	ENSG00000125266.6	23.271	1.32	3.387	2.95e-85
GRN	ENSG00000030582.16	359.039	33.369	3.389	3.48e-85
POSTN	ENSG00000133110.14	148.117	0.89	6.302	4.41e-85
CTB-50L17.14	ENSG00000267385.1	0.18	6.56	-2.68	7.35e-85
NREP	ENSG00000134986.13	46.122	2.65	3.69	7.47e-85
B3GALT4	ENSG00000235863.3	13.73	1.42	2.606	7.81e-85
RALA	ENSG00000006451.7	31.831	4.56	2.562	9.82e-85
UBE2C	ENSG00000175063.16	28.789	0.26	4.563	1.23e-84
H2AFY	ENSG00000113648.16	142.734	20.22	2.76	1.42e-84
NUDT1	ENSG00000106268.15	29.3	3.52	2.745	1.42e-84
RGS10	ENSG00000148908.14	44.811	2.03	3.918	2.12e-84
TMPRSS4	ENSG00000137648.16	136.305	0.08	6.99	2.92e-84
BPNT1	ENSG00000162813.17	21.17	2.84	2.529	3.33e-84
CDK1	ENSG00000170312.15	12.16	0.33	3.307	3.65e-84
CTNNBL1	ENSG00000132792.18	49.09	8.77	2.358	3.97e-84
STMN1	ENSG00000117632.20	104.162	8.49	3.47	5.53e-84
SKAP2	ENSG00000005020.12	20.269	1.69	2.983	7.38e-84
VPS18	ENSG00000104142.10	12.84	2.26	2.086	8.58e-84
B3GNT3	ENSG00000179913.10	50.92	1.11	4.621	1.58e-83
EFCAB11	ENSG00000140025.15	7.14	1	2.025	1.58e-83
PFKP	ENSG00000067057.16	74.749	4.59	3.76	2.02e-83
VDR	ENSG00000111424.10	13.46	0.75	3.047	2.02e-83
SNRPD1	ENSG00000167088.10	81.69	10.84	2.804	2.03e-83
MRPL47	ENSG00000136522.13	34.401	6.25	2.288	2.17e-83
RCN1	ENSG00000049449.8	74.119	8.5	2.983	2.57e-83
SPX	ENSG00000134548.9	0.12	14.59	-3.799	2.74e-83
TRIM14	ENSG00000106785.14	13.81	0.86	2.993	3.16e-83
ATOX1	ENSG00000177556.11	131.936	19.849	2.673	3.86e-83
PLAUR	ENSG00000011422.11	101.279	1.78	5.201	3.92e-83
IFI27L2	ENSG00000119632.3	108.157	8.61	3.506	4.27e-83
ARL4A	ENSG00000122644.12	21.651	2.55	2.674	5.22e-83
MARCKSL1	ENSG00000175130.6	164.073	7.64	4.256	7.96e-83
CCNB1	ENSG00000134057.14	19.68	1.54	3.025	9.14e-83
CRNKL1	ENSG00000101343.14	18.17	3.7	2.028	9.15e-83
CDK5	ENSG00000164885.12	15.66	2.95	2.076	9.55e-83
ANXA2P2	ENSG00000231991.4	30.64	1.17	3.866	1e-82
MSRB2	ENSG00000148450.12	38.08	3.86	3.007	1.18e-82
ASF1B	ENSG00000105011.8	7.33	0.22	2.771	1.34e-82
ZDHHC20	ENSG00000180776.15	26.99	3.56	2.618	1.67e-82
CXCL16	ENSG00000161921.14	93.538	6.72	3.614	1.81e-82
BRSK2	ENSG00000174672.15	1.13	47.851	-4.519	1.9e-82
RAP2B	ENSG00000181467.3	12.84	1.28	2.602	2.48e-82
MMP11	ENSG00000099953.9	266.242	0.56	7.42	2.72e-82
COTL1	ENSG00000103187.7	161.892	9.41	3.968	3.02e-82
SERTAD1	ENSG00000197019.4	19.821	2.14	2.729	3.02e-82
SUMO1	ENSG00000116030.16	103.17	16.939	2.538	3.02e-82
SULF1	ENSG00000137573.13	123.356	1.14	5.861	3.2e-82
SLC16A3	ENSG00000141526.14	101.293	1.89	5.146	3.59e-82
RHOXF1P1	ENSG00000234493.1	0.05	4.07	-2.272	3.59e-82
IFI27	ENSG00000165949.12	879.536	12.63	6.014	3.98e-82
FTH1P20	ENSG00000226564.1	14.97	1.13	2.906	3.98e-82
PDCL3	ENSG00000115539.13	20.609	3.99	2.115	4.68e-82
TOP2A	ENSG00000131747.14	12.43	0.18	3.509	4.72e-82
XXYLT1	ENSG00000173950.15	7.93	1.09	2.095	6.06e-82
CTHRC1	ENSG00000164932.12	109.303	0.89	5.867	6.25e-82
BAIAP2	ENSG00000175866.15	38.561	4.24	2.916	6.65e-82
RP11-10G12.1	ENSG00000244538.1	4.62	0	2.491	6.95e-82
HMCES	ENSG00000183624.13	34.621	5.46	2.463	9.64e-82
NPHS1	ENSG00000161270.19	0.42	11.61	-3.151	1.26e-81
DHFR	ENSG00000228716.6	7.93	0.78	2.327	1.29e-81
C19orf33	ENSG00000167644.11	483.24	1.9	7.383	1.45e-81
GPR137B	ENSG00000077585.13	14.97	1.2	2.86	1.5e-81
MRPL14	ENSG00000180992.6	52.921	8.99	2.432	1.61e-81
SPA17	ENSG00000064199.6	9.53	1.55	2.046	1.99e-81
RALBP1	ENSG00000017797.11	30.041	5.03	2.364	2e-81
ATP6V1D	ENSG00000100554.11	76.531	13.45	2.424	2.17e-81
MTPN	ENSG00000105887.10	52.45	7.12	2.719	2.67e-81
S100A10	ENSG00000197747.8	1185.68	50.621	4.523	3.94e-81
SPARC	ENSG00000113140.10	2167.78	49.49	5.425	4.03e-81
PSMD14	ENSG00000115233.11	35.461	6.32	2.316	4.09e-81
SLC2A1	ENSG00000117394.19	131.908	2.82	5.121	4.37e-81
FAM118B	ENSG00000197798.8	15.13	2.73	2.112	6.14e-81
HCCS	ENSG00000004961.14	17.6	3.53	2.038	6.37e-81
TNFRSF21	ENSG00000146072.6	71.421	4.44	3.735	8.19e-81
CETN2	ENSG00000147400.8	45.781	8.5	2.3	8.19e-81
TFDP1	ENSG00000198176.12	35.439	7.63	2.078	9.05e-81
TWSG1	ENSG00000128791.11	16.91	1.75	2.703	9.53e-81
TMCO1	ENSG00000143183.16	105.843	19.81	2.36	1.14e-80
HLA-A	ENSG00000206503.11	1174.56	61.311	4.238	1.16e-80
LAMC2	ENSG00000058085.14	128.684	0.94	6.063	1.49e-80
CCDC109B	ENSG00000005059.15	12.3	0.86	2.838	1.49e-80
ABCG1	ENSG00000160179.18	16.66	1.21	2.998	1.62e-80
ZWINT	ENSG00000122952.16	14.47	1.25	2.781	1.63e-80
DPYSL3	ENSG00000113657.12	48.04	1.37	4.371	1.66e-80
HRH1	ENSG00000196639.6	5.36	0.11	2.518	1.73e-80
MAD2L1	ENSG00000164109.13	7.4	0.44	2.544	1.77e-80
PPP3CA	ENSG00000138814.16	17.95	2.86	2.296	1.89e-80
LMNB1	ENSG00000113368.11	13.37	1.23	2.688	2.07e-80
ITGA2	ENSG00000164171.10	16.67	0.38	3.679	2.1e-80
AP1S1	ENSG00000106367.13	59.962	11.44	2.293	2.4e-80
LAMB3	ENSG00000196878.12	172.278	1.13	6.346	2.49e-80
ANO1	ENSG00000131620.17	50.251	1.53	4.34	2.6e-80
PFDN1	ENSG00000113068.9	58.809	12.02	2.2	2.66e-80
ZNFX1	ENSG00000124201.14	17.12	2.44	2.397	2.88e-80
DNTTIP1	ENSG00000101457.12	49.47	6.04	2.842	3.16e-80
TMEM52	ENSG00000178821.12	1.93	85.407	-4.882	3.37e-80
GNG10	ENSG00000242616.3	48.271	6.84	2.652	3.42e-80
FLJ38122	ENSG00000227508.6	0.12	8.98	-3.156	3.48e-80
LOXL1	ENSG00000129038.15	75.609	4.1	3.909	3.96e-80
PSMD1	ENSG00000173692.12	51.839	9.44	2.34	3.96e-80
TFPT	ENSG00000105619.13	24.989	3.36	2.576	4.25e-80
KCTD5	ENSG00000167977.8	21.159	3.6	2.268	4.33e-80
IL13RA1	ENSG00000131724.10	45.509	7.25	2.495	5.2e-80
MGLL	ENSG00000074416.13	65.639	2.7	4.171	6.12e-80
BPGM	ENSG00000172331.11	15.82	2.89	2.112	6.56e-80
ARPC5	ENSG00000162704.15	155.664	21.091	2.826	7.95e-80
RPL26L1	ENSG00000037241.7	38.21	8.64	2.024	7.98e-80
LAMA3	ENSG00000053747.15	76.161	1.77	4.8	8.13e-80
PELO	ENSG00000152684.10	14.1	2.75	2.01	8.73e-80
GNPDA1	ENSG00000113552.15	24.01	4.33	2.23	1.01e-79
MCM6	ENSG00000076003.4	12.09	1.67	2.294	1.05e-79
MALL	ENSG00000144063.3	64.368	1.35	4.798	1.07e-79
DUSP6	ENSG00000139318.7	49.401	4.85	3.107	1.1e-79
SNX12	ENSG00000147164.11	35.631	7.69	2.076	1.1e-79
RACGAP1	ENSG00000161800.12	8.79	0.78	2.459	1.15e-79
CFL1	ENSG00000172757.12	1120.63	94.398	3.555	1.28e-79
TPX2	ENSG00000088325.15	9.55	0.09	3.275	1.33e-79
PJA1	ENSG00000181191.11	21.01	3.99	2.141	1.89e-79
MMP28	ENSG00000271447.5	36.269	0.58	4.56	1.97e-79
PLAC8	ENSG00000145287.10	65.721	0.5	5.475	2.13e-79
IL2RG	ENSG00000147168.12	61.422	0.75	5.157	2.35e-79
OLFML2B	ENSG00000162745.10	32.561	0.53	4.455	2.37e-79
EFNA5	ENSG00000184349.12	7.52	0.23	2.792	3.45e-79
CDK2AP1	ENSG00000111328.6	119.543	18.03	2.663	3.49e-79
PAFAH1B2	ENSG00000168092.13	31.41	6.65	2.083	3.64e-79
ITGB5	ENSG00000082781.11	161.769	11.21	3.737	4.49e-79
OAS1	ENSG00000089127.12	45.781	1.4	4.285	5.07e-79
ACE	ENSG00000159640.14	19.311	1.95	2.783	5.18e-79
BCAR3	ENSG00000137936.16	15.3	1.57	2.665	5.18e-79
PSEN1	ENSG00000080815.18	35.661	6.37	2.315	5.26e-79
PLAT	ENSG00000104368.17	123.237	3.06	4.935	5.3e-79
NT5E	ENSG00000135318.11	16.29	0.57	3.461	5.52e-79
IFNGR2	ENSG00000159128.14	100.551	11.34	3.041	6.3e-79
POMP	ENSG00000132963.7	84.529	16.81	2.264	7.06e-79
HK1	ENSG00000156515.21	44.811	4.47	3.066	8.21e-79
BHLHA15	ENSG00000180535.3	0.81	117.051	-6.027	8.88e-79
TRAPPC2B	ENSG00000256060.2	14.69	2.5	2.164	9.84e-79
MAPK3	ENSG00000102882.11	98.659	13.88	2.744	1.07e-78
MARVELD1	ENSG00000155254.12	36.959	2.63	3.386	1.31e-78
TACC3	ENSG00000013810.18	18.29	1.61	2.886	1.31e-78
RALB	ENSG00000144118.13	49.841	7.16	2.639	1.31e-78
ACVR1	ENSG00000115170.13	25.81	3.66	2.524	1.31e-78
ARHGDIG	ENSG00000242173.8	1.4	51.239	-4.444	1.34e-78
GTF2A2	ENSG00000140307.10	89.759	17.579	2.288	1.68e-78
CHIC2	ENSG00000109220.10	19.95	3.67	2.165	1.71e-78
DYRK2	ENSG00000127334.10	12.63	2.04	2.165	1.74e-78
ARPC1B	ENSG00000130429.12	304.584	24.8	3.566	1.92e-78
LAMA4	ENSG00000112769.18	25.88	1.42	3.473	1.98e-78
YWHAB	ENSG00000166913.12	131.515	20.639	2.614	1.98e-78
AQP12A	ENSG00000184945.13	0.46	69.18	-5.587	2.01e-78
RP2	ENSG00000102218.5	6.56	0.85	2.031	2.2e-78
SEC14L2	ENSG00000100003.17	20.639	1.54	3.091	2.27e-78
RP11-331F4.4	ENSG00000240338.5	1.47	3069.1	-10.28	2.38e-78
SGCB	ENSG00000163069.12	15.88	2.14	2.426	2.83e-78
OSBPL10	ENSG00000144645.13	8.49	0.55	2.614	2.93e-78
ANP32E	ENSG00000143401.14	19.74	3.1	2.339	2.93e-78
ARFIP1	ENSG00000164144.14	21.48	4	2.169	3.39e-78
EDIL3	ENSG00000164176.12	15.15	0.42	3.508	3.74e-78
PHF23	ENSG00000040633.12	26.53	5.64	2.052	3.8e-78
S100A16	ENSG00000188643.10	384.622	13.74	4.709	3.84e-78
SLC6A6	ENSG00000131389.16	23.35	1.26	3.429	4.08e-78
SFN	ENSG00000175793.11	128.604	0.54	6.395	4.34e-78
NSDHL	ENSG00000147383.10	19.721	4.16	2.006	4.94e-78
TUBB3	ENSG00000258947.6	35.7	0.67	4.458	5.12e-78
NRP2	ENSG00000118257.16	21.869	0.65	3.793	5.41e-78
DYNLRB1	ENSG00000125971.16	237.6	39.7	2.551	5.41e-78
MR1	ENSG00000153029.14	13.1	1.26	2.641	5.96e-78
LEF1	ENSG00000138795.9	17.74	0.31	3.838	6.26e-78
CENPW	ENSG00000203760.8	12.83	0.73	2.999	7.22e-78
UBQLN2	ENSG00000188021.8	16.47	3.06	2.105	8.68e-78
COL3A1	ENSG00000168542.12	1103.06	13.04	6.297	9.29e-78
PI4K2A	ENSG00000155252.13	13.15	2.17	2.158	1.02e-77
2020-09-09	ENSG00000184640.17	144.787	14.77	3.209	1.03e-77
FSCN1	ENSG00000075618.17	54.451	2.14	4.142	1.21e-77
F2R	ENSG00000181104.6	31.86	1.22	3.888	1.29e-77
CD82	ENSG00000085117.11	97.51	10.61	3.085	1.29e-77
EHD1	ENSG00000110047.17	40.009	5.17	2.733	1.31e-77
GBA	ENSG00000177628.15	51.929	11.78	2.05	1.31e-77
HACD3	ENSG00000074696.12	36.661	7.33	2.177	1.45e-77
SHFM1	ENSG00000127922.9	263.58	38.88	2.73	1.48e-77
GNA15	ENSG00000060558.3	15.43	0.37	3.584	1.59e-77
CEACAM1	ENSG00000079385.21	25.41	0.89	3.805	1.63e-77
ACOT7	ENSG00000097021.19	25.189	3.51	2.538	1.69e-77
COL1A1	ENSG00000108821.13	1201.65	12.61	6.465	1.71e-77
RNF19B	ENSG00000116514.16	26.031	3.04	2.742	1.78e-77
ATP5E	ENSG00000124172.9	121.548	16.57	2.802	1.91e-77
CDC20	ENSG00000117399.13	15.07	0.22	3.719	2.04e-77
TWF2	ENSG00000247596.8	56.861	6.26	2.995	2.22e-77
RPA3	ENSG00000106399.11	28.869	5.61	2.176	2.49e-77
COL1A2	ENSG00000164692.17	1166.36	18.25	5.922	2.74e-77
VASP	ENSG00000125753.13	128.898	9.57	3.619	3e-77
DPYSL2	ENSG00000092964.16	32.64	3.64	2.858	3.26e-77
BICD1	ENSG00000151746.13	8.87	0.78	2.471	3.26e-77
HOPX	ENSG00000171476.21	67.958	1.52	4.774	3.75e-77
NDE1	ENSG00000072864.12	16.49	1.57	2.767	4.32e-77
RP11-680B3.2	ENSG00000240521.1	0.05	31.95	-4.972	5.26e-77
CAPZB	ENSG00000077549.17	302.564	36.921	3.001	5.69e-77
2020-09-07	ENSG00000122545.17	87.147	13.92	2.563	5.69e-77
COL5A2	ENSG00000204262.11	71.61	1.71	4.744	6.94e-77
POC1A	ENSG00000164087.7	4.48	0.34	2.032	7.21e-77
NKIRAS2	ENSG00000168256.17	25.679	5.45	2.048	7.25e-77
AFAP1	ENSG00000196526.10	13.4	1.19	2.717	7.28e-77
TIMM23	ENSG00000265354.3	46.85	10.88	2.01	1.01e-76
EIF6	ENSG00000242372.6	194.698	30.049	2.656	1.08e-76
BOLA2B	ENSG00000169627.7	109.008	15.75	2.715	1.09e-76
KCNN4	ENSG00000104783.11	78.531	0.39	5.838	1.12e-76
RAC2	ENSG00000128340.14	52.001	1.86	4.212	1.14e-76
COX7B	ENSG00000131174.4	121.237	21.67	2.431	1.22e-76
COA6	ENSG00000168275.14	32.421	6.83	2.094	1.23e-76
CTD-2231E14.8	ENSG00000269243.1	36.78	7.56	2.142	1.26e-76
SNRPD3	ENSG00000100028.11	107.098	20.831	2.308	1.41e-76
NDC80	ENSG00000080986.12	4.4	0.1	2.295	1.41e-76
C5orf15	ENSG00000113583.7	47.199	8	2.421	1.84e-76
ALAS1	ENSG00000023330.14	37.53	6.31	2.398	1.87e-76
RNF145	ENSG00000145860.11	45.981	6.59	2.63	2.04e-76
RHNO1	ENSG00000171792.10	18.03	3.67	2.027	2.07e-76
DKK3	ENSG00000050165.17	72.902	4.71	3.694	2.08e-76
PSMB3	ENSG00000277791.4	190.229	31.299	2.566	2.17e-76
TBC1D2	ENSG00000095383.19	12.84	1.06	2.748	2.3e-76
ICMT	ENSG00000116237.15	31.41	6.61	2.09	2.33e-76
DPCD	ENSG00000166171.12	28.249	5.44	2.183	2.43e-76
ISLR	ENSG00000129009.12	141.925	3.04	5.145	2.45e-76
LMNA	ENSG00000160789.19	319.86	33.291	3.226	2.65e-76
PGRMC1	ENSG00000101856.9	74.042	13.96	2.327	2.94e-76
DYNLT3	ENSG00000165169.10	26.75	4.35	2.375	2.99e-76
CDCA5	ENSG00000146670.9	5.98	0.23	2.505	3.15e-76
HSBP1	ENSG00000230989.6	90.283	17.23	2.324	3.7e-76
CHMP1B	ENSG00000255112.2	32.61	6.37	2.189	4.04e-76
PHF19	ENSG00000119403.13	17.59	2.29	2.498	4.05e-76
TM2D2	ENSG00000169490.16	33.24	6.58	2.175	4.34e-76
CPZ	ENSG00000109625.18	16.979	0.39	3.693	4.65e-76
MAP4K4	ENSG00000071054.15	43.03	4.79	2.927	4.65e-76
TRIM50	ENSG00000146755.10	0.16	11.04	-3.376	4.86e-76
TMEM45B	ENSG00000151715.7	23.271	0.43	4.085	4.95e-76
KRT19	ENSG00000171345.13	1456.81	15.73	6.445	5.05e-76
CNPY4	ENSG00000166997.7	14.96	1.94	2.441	5.05e-76
DNASE2	ENSG00000105612.8	47.93	10.83	2.048	5.05e-76
TMEM189	ENSG00000240849.10	33.4	5.23	2.465	5.3e-76
MRPL17	ENSG00000158042.8	61.55	13.88	2.072	5.73e-76
LBH	ENSG00000213626.11	62.232	3.78	3.726	5.93e-76
B3GNT9	ENSG00000237172.3	9.33	1.14	2.271	6.13e-76
SNRPB2	ENSG00000125870.10	44.09	8.97	2.177	6.16e-76
MKI67	ENSG00000148773.12	7.93	0.09	3.034	7.01e-76
MBOAT2	ENSG00000143797.11	19.51	0.96	3.387	7.18e-76
PSMC4	ENSG00000013275.7	74.951	15.67	2.188	7.83e-76
CHST14	ENSG00000169105.7	17.12	3	2.18	8.11e-76
ACSL3	ENSG00000123983.13	38.869	6.61	2.389	9.39e-76
RBX1	ENSG00000100387.8	51.771	10.26	2.229	9.83e-76
SDC1	ENSG00000115884.10	144.567	5.41	4.505	1.01e-75
ATP6V1F	ENSG00000128524.4	197.17	33.261	2.532	1.03e-75
LGMN	ENSG00000100600.14	120.358	14.69	2.951	1.04e-75
PYCARD	ENSG00000103490.13	58.822	4.28	3.502	1.28e-75
MPZL1	ENSG00000197965.11	79.572	11.03	2.744	1.35e-75
CARD11	ENSG00000198286.9	20.12	0.47	3.845	1.42e-75
RND3	ENSG00000115963.13	24.13	1.89	3.12	1.54e-75
FLYWCH2	ENSG00000162076.12	27.779	5.19	2.217	1.57e-75
ELK3	ENSG00000111145.7	23.54	2.12	2.976	1.81e-75
MYO1E	ENSG00000157483.8	70.869	5.69	3.425	1.86e-75
GGPS1	ENSG00000152904.11	25.701	5.52	2.034	1.92e-75
SCCPDH	ENSG00000143653.9	34.279	6.6	2.215	2.04e-75
CLTC	ENSG00000141367.11	115.824	23.94	2.228	2.05e-75
RP11-671J11.5	ENSG00000279423.1	29.829	4.72	2.43	2.13e-75
TXNDC9	ENSG00000115514.11	20.391	4.24	2.029	2.18e-75
CASP3	ENSG00000164305.17	18.93	3.6	2.115	2.21e-75
BTBD10	ENSG00000148925.10	18.09	3.46	2.098	2.23e-75
RAB11A	ENSG00000103769.9	195.117	30.46	2.64	2.24e-75
ZMAT2	ENSG00000146007.10	68.559	14.89	2.13	2.38e-75
RASGEF1B	ENSG00000138670.16	7.08	0.61	2.327	2.66e-75
ACTR2	ENSG00000138071.13	83.562	11.58	2.749	2.86e-75
CTB-193M12.5	ENSG00000280206.1	6.38	0.45	2.348	2.88e-75
MTCH2	ENSG00000109919.9	58.85	12.2	2.181	3.03e-75
B4GALT5	ENSG00000158470.5	33.92	3.49	2.959	3.12e-75
FADD	ENSG00000168040.4	16.82	3.02	2.148	3.15e-75
UCP2	ENSG00000175567.8	64.128	4.4	3.592	3.43e-75
ENDOD1	ENSG00000149218.4	16.46	1.94	2.57	4.02e-75
MRPS35	ENSG00000061794.12	38.239	8.15	2.1	4.27e-75
KCTD17	ENSG00000100379.17	16.53	1.89	2.601	5.29e-75
CARD16	ENSG00000204397.7	28.34	1.54	3.53	5.49e-75
CHMP4B	ENSG00000101421.3	174.03	30.399	2.479	5.79e-75
MAP1S	ENSG00000130479.10	33.59	5.55	2.401	5.8e-75
MYL6B	ENSG00000196465.10	47.5	7.76	2.469	6.11e-75
GJB3	ENSG00000188910.7	28.07	0.1	4.724	6.57e-75
GNAI2	ENSG00000114353.16	214.182	24.07	3.102	7.02e-75
GNS	ENSG00000135677.10	48.87	8.91	2.331	7.62e-75
ARL6IP1	ENSG00000170540.14	140.088	17.55	2.927	7.75e-75
BCR	ENSG00000186716.19	42.83	7.89	2.302	8.53e-75
CMTM3	ENSG00000140931.19	56.759	2.42	4.078	8.85e-75
TSPAN5	ENSG00000168785.7	6.93	0.46	2.441	1.05e-74
PLEKHB2	ENSG00000115762.16	39.229	7.52	2.239	1.08e-74
FAM213B	ENSG00000157870.14	36.121	3.32	3.103	1.11e-74
PLIN3	ENSG00000105355.8	58.351	6.89	2.911	1.13e-74
BATF	ENSG00000156127.6	17.99	0.36	3.804	1.14e-74
CMTM6	ENSG00000091317.7	43.17	6.12	2.633	1.23e-74
CKS1B	ENSG00000173207.12	71.848	8.32	2.966	1.27e-74
AP2B1	ENSG00000006125.16	65.298	12.59	2.286	1.29e-74
DGUOK	ENSG00000114956.19	69.791	13.62	2.276	1.38e-74
SLC16A1	ENSG00000155380.11	12.01	0.77	2.878	1.41e-74
NDUFB3	ENSG00000119013.8	78.88	15.899	2.241	1.51e-74
ANTXR1	ENSG00000169604.19	51.911	1.34	4.499	1.53e-74
EGF	ENSG00000138798.11	0.46	15.85	-3.529	1.54e-74
COL5A1	ENSG00000130635.15	115.936	2.59	5.026	1.56e-74
KYNU	ENSG00000115919.14	11.71	0.22	3.381	1.56e-74
HNRNPAB	ENSG00000197451.10	117.652	22.389	2.343	1.56e-74
PFDN2	ENSG00000143256.4	109.212	16.66	2.642	1.68e-74
CDR2L	ENSG00000109089.7	19.129	1.36	3.092	2.13e-74
CD55	ENSG00000196352.13	103.042	5.82	3.931	2.18e-74
CAP1	ENSG00000131236.16	223.386	25.08	3.105	2.23e-74
CYB5B	ENSG00000103018.16	68.171	10.51	2.587	2.76e-74
AHR	ENSG00000106546.12	32.32	2.3	3.336	2.85e-74
MAP7D1	ENSG00000116871.15	70.609	8.95	2.847	3.12e-74
KEAP1	ENSG00000079999.13	49.81	11.65	2.006	3.12e-74
SKA2	ENSG00000182628.12	22.15	4.48	2.079	3.15e-74
CKAP2	ENSG00000136108.14	5.71	0.59	2.077	3.6e-74
TPM4	ENSG00000167460.14	417.056	28.01	3.849	3.89e-74
PTTG1IP	ENSG00000183255.11	208.037	29.85	2.76	4.14e-74
BMPR2	ENSG00000204217.12	12.48	1.84	2.247	4.2e-74
CLIC1	ENSG00000213719.8	596.632	55.422	3.405	4.22e-74
KIAA0101	ENSG00000166803.10	17.54	0.89	3.294	4.48e-74
PVRL2	ENSG00000130202.9	126.027	18.59	2.697	5.51e-74
VCAN	ENSG00000038427.15	92.199	1.59	5.169	5.76e-74
DDA1	ENSG00000130311.10	43.989	7.82	2.351	5.84e-74
CNP	ENSG00000173786.16	49.48	11.34	2.032	5.84e-74
ALYREF	ENSG00000183684.7	60.732	11.86	2.263	6.09e-74
MDFI	ENSG00000112559.13	27.57	0.88	3.926	6.26e-74
PBXIP1	ENSG00000163346.16	74.299	13.13	2.414	6.66e-74
PSMB2	ENSG00000126067.11	56.519	12.74	2.066	8.39e-74
AOC1	ENSG00000002726.19	32.17	0.1	4.914	8.51e-74
BIK	ENSG00000100290.2	22.36	0.78	3.714	9.88e-74
FKBP7	ENSG00000079150.17	15.401	1.59	2.663	1.04e-73
RARA	ENSG00000131759.17	33.77	4.86	2.569	1.04e-73
CACNB3	ENSG00000167535.7	17.881	1.72	2.795	1.28e-73
FTH1P8	ENSG00000219507.4	10.26	1.13	2.402	1.28e-73
PSMC1P1	ENSG00000241506.1	20.99	3.26	2.368	1.45e-73
C1orf233	ENSG00000228594.3	5.36	0.29	2.302	1.47e-73
DNASE1L1	ENSG00000013563.13	25.21	5.03	2.12	1.51e-73
LMNB2	ENSG00000176619.10	17.91	3.38	2.11	1.51e-73
ECT2	ENSG00000114346.13	11.54	0.81	2.792	1.69e-73
TMEM33	ENSG00000109133.12	20.45	3.74	2.178	1.78e-73
HENMT1	ENSG00000162639.15	7.94	0.52	2.556	1.96e-73
RP11-345J4.5	ENSG00000261740.5	27.54	4.74	2.314	1.99e-73
OSTF1	ENSG00000134996.11	41.63	7.02	2.41	2.06e-73
HLA-H	ENSG00000206341.7	52.301	2.67	3.86	2.39e-73
PLS3	ENSG00000102024.17	72.519	9.1	2.864	2.41e-73
AC093673.5	ENSG00000232533.1	11.83	1.03	2.66	2.43e-73
NFE2L1	ENSG00000082641.15	89.009	16.39	2.372	2.59e-73
ARL15	ENSG00000185305.10	11.76	1.83	2.173	2.81e-73
ENTPD1	ENSG00000138185.16	15.67	1.06	3.017	2.97e-73
GSKIP	ENSG00000100744.14	19.51	3.42	2.214	2.97e-73
GM2A	ENSG00000196743.8	25.149	3.57	2.517	3.04e-73
DYNLT1	ENSG00000146425.10	136.588	21.19	2.632	3.3e-73
SNRPF	ENSG00000139343.10	31.34	6.85	2.043	3.33e-73
LINC00511	ENSG00000227036.6	23.98	2.39	2.881	3.51e-73
PPP6R1	ENSG00000105063.18	41.879	8.07	2.241	3.62e-73
C1orf54	ENSG00000118292.8	22.161	1.42	3.259	3.74e-73
WDR1	ENSG00000071127.16	155.481	24.03	2.644	3.95e-73
RUNX1	ENSG00000159216.18	29.311	1.32	3.708	4.06e-73
TTYH3	ENSG00000136295.14	46.859	3.37	3.453	4.59e-73
CTTNBP2NL	ENSG00000143079.14	10.86	1.19	2.437	4.75e-73
UNC5B	ENSG00000107731.12	15.14	1.35	2.78	4.82e-73
RAC1	ENSG00000136238.17	288.314	42.949	2.719	5.89e-73
RP11-289I10.2	ENSG00000223612.3	6.67	0.67	2.199	6.17e-73
TRAF2	ENSG00000127191.17	16.32	2.78	2.196	6.21e-73
SAE1	ENSG00000142230.11	53.039	10.96	2.176	6.37e-73
RARRES3	ENSG00000133321.10	111.917	3.94	4.515	6.4e-73
ITGB1BP1	ENSG00000119185.12	62.751	11.22	2.383	7.17e-73
PSMC2	ENSG00000161057.10	46.562	10.83	2.007	7.21e-73
KIFC1	ENSG00000237649.7	6.12	0.22	2.545	7.81e-73
CBR3	ENSG00000159231.5	6.37	0.52	2.278	8.59e-73
ERH	ENSG00000100632.10	112.352	23.61	2.203	9.21e-73
PRTFDC1	ENSG00000099256.18	8.49	1.09	2.183	1.05e-72
CDH3	ENSG00000062038.13	50.882	0.42	5.191	1.14e-72
TIMP1	ENSG00000102265.11	1414.42	46.951	4.884	1.15e-72
CCNB2	ENSG00000157456.7	8.88	0.23	3.006	1.15e-72
ARPC2	ENSG00000163466.15	286.799	41.24	2.768	1.22e-72
HOXB7	ENSG00000260027.4	16.59	0.42	3.631	1.33e-72
BAX	ENSG00000087088.19	132.439	21.13	2.592	1.33e-72
BLCAP	ENSG00000166619.12	54.59	10.89	2.225	1.33e-72
MYOF	ENSG00000138119.16	54.33	3.02	3.783	1.45e-72
AP000349.2	ENSG00000280178.1	63.548	0.01	5.998	1.48e-72
SMIM15	ENSG00000188725.7	33.3	6.75	2.146	1.56e-72
GSK3B	ENSG00000082701.14	14.97	2.97	2.008	1.68e-72
NUSAP1	ENSG00000137804.12	10.83	0.61	2.877	1.71e-72
ORMDL2	ENSG00000123353.9	58.318	12.1	2.179	1.76e-72
RRM2	ENSG00000171848.13	11.88	0.32	3.287	1.8e-72
LRRC42	ENSG00000116212.14	25.08	4.52	2.24	1.88e-72
GLMP	ENSG00000198715.11	63	12.7	2.224	1.93e-72
LRCH1	ENSG00000136141.14	10.65	1.45	2.249	1.94e-72
LIMK1	ENSG00000106683.14	24.319	4.17	2.292	2.03e-72
LIX1L	ENSG00000271601.3	13.03	2.07	2.192	2.13e-72
SERPINH1	ENSG00000149257.13	191.114	11.2	3.977	2.22e-72
TSPAN3	ENSG00000140391.14	340.78	46.449	2.849	2.28e-72
C14orf119	ENSG00000179933.5	52.91	12.41	2.007	2.35e-72
PTPN9	ENSG00000169410.9	17.93	3.34	2.125	2.53e-72
PDLIM4	ENSG00000131435.12	42.591	2.2	3.768	2.57e-72
RP3-461F17.3	ENSG00000268439.5	12.16	2.14	2.067	2.6e-72
NXT1	ENSG00000132661.3	21.51	4.4	2.06	2.63e-72
HEPH	ENSG00000089472.16	15.57	0.54	3.428	2.74e-72
ETV1	ENSG00000006468.13	8.06	0.55	2.547	2.74e-72
ITGB1	ENSG00000150093.18	364.986	36.41	3.29	3.09e-72
TMEM173	ENSG00000184584.12	60.141	5.09	3.328	3.18e-72
CD276	ENSG00000103855.17	82.452	11.4	2.751	3.2e-72
SLC15A3	ENSG00000110446.9	70.141	3.35	4.032	3.32e-72
CTSB	ENSG00000164733.20	658.664	58.012	3.483	3.46e-72
NDUFA13	ENSG00000186010.18	320.015	62.171	2.345	3.48e-72
HTRA3	ENSG00000170801.9	88.658	1.91	4.945	3.52e-72
AIG1	ENSG00000146416.16	29.871	6.48	2.045	3.54e-72
ZNF267	ENSG00000185947.14	8.18	1.1	2.128	3.56e-72
TNFAIP8L1	ENSG00000185361.8	7.28	0.99	2.057	3.84e-72
TRAK1	ENSG00000182606.14	31.421	4.28	2.618	4.07e-72
CEACAM6	ENSG00000086548.8	518.14	1.59	7.647	4.58e-72
P2RX1	ENSG00000108405.3	1.63	24.989	-3.305	4.58e-72
SPRY4	ENSG00000187678.8	13.05	1.58	2.445	4.61e-72
C4orf3	ENSG00000164096.12	86.36	17.27	2.257	4.61e-72
GBP2	ENSG00000162645.12	71.14	3.58	3.977	4.65e-72
KLF16	ENSG00000129911.8	14.91	2.25	2.291	4.87e-72
PRR5L	ENSG00000135362.13	11.69	0.6	2.988	5.66e-72
CCDC23	ENSG00000177868.11	24.13	4.58	2.171	5.67e-72
BCL7C	ENSG00000099385.11	31.851	6.18	2.194	6.04e-72
THBS2	ENSG00000186340.14	91.512	1.61	5.147	6.77e-72
PSMB9	ENSG00000240065.7	81.718	4.03	4.04	6.82e-72
EFNB1	ENSG00000090776.5	42.2	2.58	3.593	6.93e-72
ATP6V1E1	ENSG00000131100.12	108.007	22.59	2.208	6.93e-72
TUBA4A	ENSG00000127824.13	91.201	12.54	2.768	7.09e-72
KIF20A	ENSG00000112984.11	4.05	0.07	2.239	7.92e-72
REEP3	ENSG00000165476.12	18.33	2.65	2.405	8.33e-72
FN1	ENSG00000115414.18	978.955	17.23	5.748	9.08e-72
RP11-334E6.12	ENSG00000263873.1	57.651	1.37	4.629	9.43e-72
BGN	ENSG00000182492.15	613.066	22.19	4.727	9.67e-72
CEP55	ENSG00000138180.15	5.54	0.06	2.625	9.81e-72
VAMP3	ENSG00000049245.12	65.14	11.7	2.381	9.81e-72
TBCB	ENSG00000105254.11	122.904	21.58	2.456	9.94e-72
SELPLG	ENSG00000110876.9	26.299	0.69	4.014	1.04e-71
ARF3	ENSG00000134287.9	69.84	14.39	2.203	1.09e-71
SOWAHC	ENSG00000198142.4	6.73	0.9	2.024	1.09e-71
BLVRA	ENSG00000106605.10	44.829	8.77	2.23	1.12e-71
SUMO2	ENSG00000188612.11	267.148	50.369	2.384	1.13e-71
RNASEH2A	ENSG00000104889.4	18.04	3.75	2.003	1.15e-71
MYADM	ENSG00000179820.15	96.763	9.75	3.185	1.23e-71
GRB2	ENSG00000177885.13	54.64	11.15	2.195	1.27e-71
KCNK1	ENSG00000135750.14	30.96	1.77	3.528	1.47e-71
FEZ2	ENSG00000171055.14	26.921	4.86	2.252	1.59e-71
ABHD17C	ENSG00000136379.11	35.111	2.48	3.375	1.6e-71
FUT11	ENSG00000196968.10	16.151	3.27	2.006	1.67e-71
THY1	ENSG00000154096.13	179.606	4.94	4.926	1.68e-71
E2F3	ENSG00000112242.14	5.36	0.53	2.055	1.88e-71
NMI	ENSG00000123609.10	23.581	3.06	2.598	1.91e-71
RMI2	ENSG00000175643.8	7.55	0.46	2.55	1.93e-71
GPRC5A	ENSG00000013588.5	141.19	0.95	6.188	1.99e-71
YWHAG	ENSG00000170027.6	63.61	12.14	2.298	2.13e-71
LTBP1	ENSG00000049323.15	31.879	1.37	3.794	2.14e-71
HMGA1	ENSG00000137309.19	149.075	11.51	3.585	2.16e-71
DEGS1	ENSG00000143753.12	35.55	7.43	2.116	2.33e-71
PLAU	ENSG00000122861.15	86.222	1.97	4.876	2.84e-71
PALLD	ENSG00000129116.17	89.61	5.52	3.797	2.85e-71
PSENEN	ENSG00000205155.7	123.647	25.24	2.248	2.9e-71
SMG9	ENSG00000105771.13	40.481	7.11	2.355	3.01e-71
TMEM50A	ENSG00000183726.10	100.349	17.881	2.424	3.43e-71
COL10A1	ENSG00000123500.9	78.569	0.07	6.217	3.5e-71
ARL8A	ENSG00000143862.7	47.29	10.71	2.044	3.52e-71
SAMD9	ENSG00000205413.7	9.13	0.51	2.746	4.01e-71
PRDX1	ENSG00000117450.13	363.295	44.711	2.994	4.13e-71
UBAC2	ENSG00000134882.15	61.371	14.15	2.042	4.39e-71
IFNAR2	ENSG00000159110.19	21.84	3.64	2.299	4.86e-71
MIR4435-2HG	ENSG00000172965.14	79.511	5.46	3.64	5.07e-71
RP4-583P15.14	ENSG00000273047.1	16.26	0.25	3.787	5.19e-71
TBXAS1	ENSG00000059377.15	21.681	1.24	3.34	5.2e-71
GAPDH	ENSG00000111640.14	2426.56	232.404	3.379	5.28e-71
H2AFZ	ENSG00000164032.11	168.265	32.199	2.35	5.28e-71
PRAF2	ENSG00000243279.3	25.849	3.67	2.523	5.49e-71
TMSB10	ENSG00000034510.5	4461.77	253.298	4.133	5.87e-71
SLC24A3	ENSG00000185052.11	5.93	0.27	2.448	5.96e-71
PTBP3	ENSG00000119314.15	25.05	3.96	2.393	6.2e-71
GCNT3	ENSG00000140297.12	61.362	0.32	5.562	6.26e-71
SPATS2L	ENSG00000196141.12	139.352	15.75	3.067	6.82e-71
GIPC1	ENSG00000123159.15	137.653	17.33	2.919	6.97e-71
LHPP	ENSG00000107902.13	16.97	3.45	2.014	7.11e-71
FAR2	ENSG00000064763.10	6.23	0.5	2.269	7.14e-71
PEA15	ENSG00000162734.12	117.759	16.31	2.778	7.5e-71
GPX4	ENSG00000167468.16	349.318	54.541	2.657	7.96e-71
SNRPB	ENSG00000125835.17	161.075	29.06	2.431	8.01e-71
ARHGDIB	ENSG00000111348.8	162.883	10.77	3.799	8.34e-71
CPPED1	ENSG00000103381.11	8.69	1.14	2.179	8.9e-71
PYGB	ENSG00000100994.11	80.12	10.15	2.863	8.97e-71
GLA	ENSG00000102393.9	23.48	4.83	2.07	9.2e-71
AGR2	ENSG00000106541.11	438.276	4.23	6.392	9.21e-71
MOB1A	ENSG00000114978.17	34.671	5.55	2.445	9.21e-71
EDNRA	ENSG00000151617.15	11.46	0.35	3.206	9.29e-71
CTSS	ENSG00000163131.10	137.472	4.72	4.597	1.01e-70
WBP1L	ENSG00000166272.16	27.99	4.93	2.289	1.06e-70
MLLT3	ENSG00000171843.15	12.25	1.35	2.495	1.24e-70
PTPRE	ENSG00000132334.16	8.44	0.79	2.399	1.26e-70
CSTB	ENSG00000160213.5	122.479	12.59	3.184	1.38e-70
WDR54	ENSG00000005448.16	16.58	3.14	2.086	1.41e-70
B4GALT4	ENSG00000121578.12	35.76	7.01	2.198	1.43e-70
YWHAZ	ENSG00000164924.17	382.84	45.959	3.031	1.56e-70
NINJ2	ENSG00000171840.11	11.21	0.48	3.044	1.69e-70
RAB31	ENSG00000168461.12	42.2	1.87	3.912	1.72e-70
ARPC5L	ENSG00000136950.13	48.431	10.86	2.059	1.73e-70
ADAM9	ENSG00000168615.11	71.322	5.26	3.53	2.06e-70
C1GALT1	ENSG00000106392.10	18.11	2.05	2.647	2.32e-70
MGST2	ENSG00000085871.8	100.037	21.681	2.155	2.35e-70
SUMO3	ENSG00000184900.15	71.878	15.05	2.183	2.44e-70
STRA6	ENSG00000137868.18	14.03	0.09	3.785	2.45e-70
BNIP3L	ENSG00000104765.14	36.839	6.17	2.4	2.46e-70
AP006621.8	ENSG00000255108.1	0.54	11.28	-2.995	2.62e-70
MCM3	ENSG00000112118.17	30.99	6.32	2.128	2.63e-70
IKBIP	ENSG00000166130.14	10.82	1.63	2.168	2.69e-70
PPP4C	ENSG00000149923.13	103.4	19.71	2.334	2.77e-70
EPSTI1	ENSG00000133106.14	20.031	0.64	3.681	2.96e-70
ITGA3	ENSG00000005884.17	135.082	9.7	3.669	2.99e-70
RAB8A	ENSG00000167461.11	35.579	7.51	2.104	3.17e-70
CDKN2D	ENSG00000129355.6	13.7	2.05	2.269	3.34e-70
UXS1	ENSG00000115652.14	26.88	5.91	2.012	3.54e-70
PGAM1	ENSG00000171314.8	160.24	29.681	2.394	3.85e-70
LINC00152	ENSG00000222041.10	63.438	4.8	3.474	3.96e-70
TPM3	ENSG00000143549.19	276.224	39.78	2.765	4.07e-70
CTSK	ENSG00000143387.12	122.683	3.46	4.793	4.1e-70
CD68	ENSG00000129226.13	144.958	4.89	4.631	4.15e-70
DYNLL1	ENSG00000088986.10	377.098	70.81	2.397	4.61e-70
BCAS4	ENSG00000124243.17	6.92	0.62	2.29	4.63e-70
BCL10	ENSG00000142867.12	13.92	1.81	2.409	4.75e-70
AC005255.3	ENSG00000256210.3	5.78	0	2.761	5.06e-70
AURKA	ENSG00000087586.17	6.36	0.43	2.364	5.81e-70
INHBA	ENSG00000122641.9	15.58	0.09	3.927	5.89e-70
PNP	ENSG00000198805.11	64.431	7.43	2.956	5.97e-70
CDCA8	ENSG00000134690.10	5.46	0.29	2.324	6.24e-70
CAPG	ENSG00000042493.15	367.092	15.19	4.507	6.41e-70
PPP1R2	ENSG00000184203.7	32.329	6.5	2.152	6.41e-70
GALNT10	ENSG00000164574.15	23.11	3.59	2.393	6.45e-70
DBNL	ENSG00000136279.18	87.729	18.34	2.198	6.86e-70
APOL6	ENSG00000221963.5	8.2	0.8	2.354	7.08e-70
UBE2N	ENSG00000177889.9	61.158	12.25	2.23	7.68e-70
CALM2	ENSG00000143933.16	557.141	79.291	2.797	8.48e-70
FAM83E	ENSG00000105523.3	30.95	0.5	4.413	8.74e-70
PTF1A	ENSG00000168267.5	0.03	16.829	-4.114	8.87e-70
ARNTL2	ENSG00000029153.14	7.62	0.41	2.612	8.89e-70
HK2	ENSG00000159399.9	19.3	0.78	3.512	9.08e-70
CASC4	ENSG00000166734.18	48.509	9.02	2.305	9.43e-70
CTSC	ENSG00000109861.15	149.935	14.76	3.26	1.05e-69
GPX1	ENSG00000233276.3	377.333	40.839	3.177	1.1e-69
PGK1	ENSG00000102144.13	287.954	44.319	2.673	1.11e-69
TRIM16	ENSG00000221926.11	26.6	3.02	2.779	1.2e-69
RP11-350N15.4	ENSG00000255201.1	0.42	5.95	-2.291	1.29e-69
GOLM1	ENSG00000135052.16	130.779	14.39	3.098	1.39e-69
NCAPH	ENSG00000121152.9	4.01	0.1	2.187	1.41e-69
ITM2B	ENSG00000136156.12	886.943	142.468	2.63	1.54e-69
DPY19L1	ENSG00000173852.13	12.64	2.05	2.161	1.64e-69
CERS6	ENSG00000172292.14	12.12	1.56	2.358	1.68e-69
EMP3	ENSG00000142227.10	85.692	5.33	3.776	1.7e-69
LPAR5	ENSG00000184574.9	6.36	0.21	2.605	1.72e-69
MSLN	ENSG00000102854.14	189.755	0.12	7.412	1.76e-69
AURKB	ENSG00000178999.12	7.44	0.25	2.755	1.76e-69
KIF2C	ENSG00000142945.12	4.56	0.19	2.224	1.81e-69
SOD1	ENSG00000142168.14	235.502	42.801	2.433	1.82e-69
CNIH4	ENSG00000143771.11	42.25	7.45	2.356	1.97e-69
NDUFC2	ENSG00000151366.12	198.445	46.869	2.059	1.97e-69
DRAP1	ENSG00000175550.7	114.697	25.539	2.124	1.99e-69
ITM2C	ENSG00000135916.15	123.493	19.601	2.595	2.4e-69
GPX8	ENSG00000164294.13	24.8	2.1	3.057	2.58e-69
TUBA1B	ENSG00000123416.15	538.274	60.681	3.128	2.8e-69
SHISA2	ENSG00000180730.4	4.05	0.1	2.199	2.86e-69
RHBDL2	ENSG00000158315.10	8.78	0.21	3.015	2.91e-69
PLK1	ENSG00000166851.14	11.27	0.71	2.843	2.96e-69
DNAJC15	ENSG00000120675.5	18.911	3.3	2.211	3.12e-69
C2	ENSG00000166278.14	21.919	0.78	3.687	3.27e-69
ACTB	ENSG00000075624.13	4048.58	313.147	3.688	3.47e-69
TMEM133	ENSG00000170647.3	4.65	0.39	2.023	3.94e-69
IFI35	ENSG00000068079.7	49.148	6.24	2.792	4.05e-69
ISG20	ENSG00000172183.14	57.859	4.18	3.506	4.21e-69
SLC39A11	ENSG00000133195.11	25.93	5.73	2.001	4.21e-69
MMD	ENSG00000108960.7	9.86	0.96	2.47	4.28e-69
RAD51	ENSG00000051180.16	3.96	0.21	2.035	4.43e-69
VPS35	ENSG00000069329.15	38.39	8.48	2.055	4.5e-69
RHBDD2	ENSG00000005486.16	97.261	20.21	2.212	4.53e-69
CELP	ENSG00000170827.9	0.18	187.415	-7.319	4.84e-69
C15orf48	ENSG00000166920.10	104.119	2.46	4.925	4.9e-69
SPRED1	ENSG00000166068.12	9.21	1.29	2.157	4.94e-69
PERP	ENSG00000112378.11	88.603	10.81	2.924	5.02e-69
CDC42EP2	ENSG00000149798.4	16.5	1.87	2.608	5.1e-69
THOC3	ENSG00000051596.9	28.291	5.99	2.067	5.37e-69
ASPHD2	ENSG00000128203.6	5.25	0.2	2.381	6.18e-69
LAMP5	ENSG00000125869.9	15.87	0.09	3.952	6.36e-69
BUB1	ENSG00000169679.14	3.74	0.08	2.134	6.57e-69
HTATIP2	ENSG00000109854.13	63.592	10.19	2.529	6.78e-69
CPD	ENSG00000108582.11	22.32	4.43	2.103	6.89e-69
FAM214B	ENSG00000005238.19	18.301	2.48	2.472	6.95e-69
SLC37A1	ENSG00000160190.13	18.77	2.62	2.449	7.44e-69
PANX1	ENSG00000110218.8	10.72	1.9	2.015	7.48e-69
AHNAK2	ENSG00000185567.6	40.509	0.51	4.781	7.55e-69
LY75	ENSG00000054219.10	12.52	0.52	3.153	8.53e-69
H2AFV	ENSG00000105968.18	110.43	26.37	2.025	8.61e-69
STK10	ENSG00000072786.12	18.1	2.72	2.36	8.71e-69
CDC42	ENSG00000070831.15	155.05	27.87	2.434	8.73e-69
CBFB	ENSG00000067955.13	29.13	5.96	2.114	8.96e-69
PGD	ENSG00000142657.20	72.218	12.82	2.405	9.1e-69
ORAI2	ENSG00000160991.15	11.71	2.06	2.054	1.08e-68
PHB	ENSG00000167085.11	122.734	29.761	2.008	1.08e-68
RHOG	ENSG00000177105.9	65.231	11.38	2.419	1.12e-68
VDAC1	ENSG00000213585.10	177.896	34.75	2.323	1.15e-68
PLA2R1	ENSG00000153246.11	5.12	0.33	2.202	1.24e-68
SGPP2	ENSG00000163082.9	19.251	1.03	3.318	1.27e-68
TCEB2	ENSG00000103363.14	401.79	73.099	2.442	1.3e-68
GDF10	ENSG00000266524.2	0.23	4.57	-2.179	1.36e-68
LUM	ENSG00000139329.4	974.352	25.751	5.188	1.4e-68
APLP2	ENSG00000084234.16	251.409	38.321	2.682	1.52e-68
GNB1	ENSG00000078369.17	155.47	29.459	2.361	1.52e-68
RPN1	ENSG00000163902.11	176.974	41.191	2.077	1.54e-68
RHOC	ENSG00000155366.16	435.732	47.98	3.156	1.64e-68
MAT2B	ENSG00000038274.16	46.99	8.7	2.307	1.64e-68
C9orf89	ENSG00000165233.17	39.151	6.14	2.491	1.65e-68
LXN	ENSG00000079257.7	36.44	4.4	2.794	1.66e-68
ARL4C	ENSG00000188042.7	34.539	1.67	3.735	1.67e-68
PSMB8	ENSG00000204264.8	116.848	11.38	3.251	1.71e-68
CYCS	ENSG00000172115.8	60.812	11.45	2.312	1.78e-68
CLTB	ENSG00000175416.12	208.976	26.29	2.944	1.91e-68
ATP5L	ENSG00000167283.7	330.429	72.458	2.174	1.92e-68
FAM101A	ENSG00000178882.13	14.21	0.1	3.789	1.94e-68
ARL6IP5	ENSG00000144746.6	100.412	16.99	2.495	1.94e-68
MUC13	ENSG00000173702.7	62.769	0.97	5.017	1.96e-68
COPS8	ENSG00000198612.10	39.871	8.03	2.178	2.01e-68
CNIH1	ENSG00000100528.11	81.007	18.15	2.098	2.02e-68
CST1	ENSG00000170373.8	100.092	0	6.66	2.09e-68
HCFC1R1	ENSG00000103145.10	122.827	17.37	2.753	2.09e-68
MMP9	ENSG00000100985.7	21.091	0.11	4.315	2.28e-68
AC007283.5	ENSG00000234431.2	5.52	0	2.705	2.31e-68
UHRF1	ENSG00000276043.4	4.56	0.12	2.312	2.32e-68
MAT1A	ENSG00000151224.12	0.56	8.91	-2.667	2.68e-68
CHMP5	ENSG00000086065.13	62.469	12.85	2.196	2.72e-68
ATP6V0D1	ENSG00000159720.11	90.471	20.75	2.072	2.83e-68
RTN2	ENSG00000125744.11	13.45	2.14	2.202	2.84e-68
RFTN1	ENSG00000131378.13	21.08	1.61	3.081	2.88e-68
IQCJ-SCHIP1	ENSG00000250588.6	8.1	0.52	2.582	2.88e-68
MYL12B	ENSG00000118680.12	545.108	78.08	2.788	3.1e-68
USH1C	ENSG00000006611.15	53.459	2.4	4.002	3.11e-68
COL8A1	ENSG00000144810.15	25.989	0.34	4.332	3.26e-68
TMEM176A	ENSG00000002933.7	155.653	10.48	3.77	3.27e-68
KRT17	ENSG00000128422.15	295.824	0.67	7.474	3.53e-68
C1QTNF5	ENSG00000223953.4	87.432	7.27	3.419	3.6e-68
GOLGA8B	ENSG00000215252.11	12.33	155.588	-3.554	3.83e-68
NEDD8	ENSG00000129559.12	199.991	45.921	2.099	4.03e-68
ECM1	ENSG00000143369.14	45.629	1.59	4.17	4.14e-68
ANXA1	ENSG00000135046.13	250.678	11.12	4.376	4.83e-68
C12orf49	ENSG00000111412.5	16.37	3.29	2.018	5.08e-68
CELSR1	ENSG00000075275.16	10.59	0.49	2.96	5.6e-68
APOBEC3C	ENSG00000244509.3	20.05	1.8	2.91	5.72e-68
TRIM69	ENSG00000185880.12	15.1	1.62	2.619	5.78e-68
BAK1	ENSG00000030110.12	25.43	4.5	2.265	5.97e-68
CTSA	ENSG00000064601.16	166.883	30.92	2.395	6.03e-68
HLA-DRA	ENSG00000204287.13	724.629	21.31	5.023	6.17e-68
ATP6V1G1	ENSG00000136888.6	120.3	26.541	2.139	6.17e-68
XRCC4	ENSG00000152422.15	7.81	1.03	2.118	6.66e-68
MAPRE1	ENSG00000101367.8	56.308	12.29	2.108	8.31e-68
NUF2	ENSG00000143228.12	3.63	0.11	2.06	9.3e-68
CSNK1A1	ENSG00000113712.16	86.677	18.17	2.193	9.4e-68
TMEM92	ENSG00000167105.7	21.63	0.36	4.057	1.02e-67
FXYD3	ENSG00000089356.16	599.202	19.41	4.878	1.08e-67
PSMA4	ENSG00000041357.15	148.476	31.78	2.189	1.08e-67
HPGD	ENSG00000164120.13	18.85	0.34	3.889	1.11e-67
MFSD6	ENSG00000151690.14	22.62	4.34	2.145	1.11e-67
ABLIM3	ENSG00000173210.19	15.77	1.15	2.963	1.13e-67
PML	ENSG00000140464.19	52.399	7.26	2.693	1.13e-67
BST2	ENSG00000130303.12	184.055	8.16	4.337	1.14e-67
RP11-161H23.5	ENSG00000258232.2	123.613	9.85	3.522	1.32e-67
SEMA7A	ENSG00000138623.9	20.43	0.37	3.967	1.42e-67
SLMO2	ENSG00000101166.15	36.811	7.58	2.14	1.43e-67
CASK	ENSG00000147044.20	20.579	4.32	2.02	1.46e-67
E2F1	ENSG00000101412.12	4.29	0.28	2.047	1.52e-67
TMEM54	ENSG00000121900.18	100.663	12.2	2.945	1.56e-67
NAB2	ENSG00000166886.12	17.111	2.4	2.413	1.56e-67
BZW1	ENSG00000082153.17	83.049	12.65	2.622	1.61e-67
RBM8A	ENSG00000265241.6	121.153	23.3	2.33	1.61e-67
CTSZ	ENSG00000101160.13	280.468	32.34	3.078	1.66e-67
GALNT1	ENSG00000141429.13	28.23	6.21	2.019	1.66e-67
NPC2	ENSG00000119655.8	284.344	45.901	2.605	1.72e-67
ABI2	ENSG00000138443.15	15.47	3.1	2.006	1.72e-67
SNRPG	ENSG00000143977.13	108.052	23.1	2.178	1.94e-67
PLEKHG1	ENSG00000120278.14	5.85	0.47	2.22	2e-67
ZNF703	ENSG00000183779.6	26	3.26	2.664	2.19e-67
CMIP	ENSG00000153815.16	39.069	5.83	2.553	2.28e-67
CDH11	ENSG00000140937.13	35.309	0.89	4.264	2.47e-67
RAB34	ENSG00000109113.17	58.712	3.93	3.598	2.51e-67
BLOC1S1	ENSG00000135441.7	178.106	41.749	2.067	2.52e-67
RAB5C	ENSG00000108774.14	120.977	26.07	2.172	2.61e-67
BCL2L1	ENSG00000171552.12	116.129	18.88	2.559	2.68e-67
DEPTOR	ENSG00000155792.9	14.14	2.17	2.256	2.75e-67
ANKH	ENSG00000154122.12	53.16	9.39	2.382	2.93e-67
BUD31	ENSG00000106245.9	99.511	21.47	2.161	2.93e-67
PPIH	ENSG00000171960.10	33.121	7.27	2.045	3.22e-67
OPN3	ENSG00000054277.12	13.11	1.43	2.538	3.34e-67
S100P	ENSG00000163993.6	525.737	0.28	8.685	3.39e-67
CBS	ENSG00000160200.17	2.92	66.921	-4.115	3.42e-67
GRK5	ENSG00000198873.11	12.36	1.66	2.328	3.67e-67
PTAFR	ENSG00000169403.11	9.5	0.49	2.817	4.23e-67
GNMT	ENSG00000124713.5	0.7	176.9	-6.709	4.23e-67
RP11-1398P2.1	ENSG00000244459.2	4.76	0.31	2.137	4.3e-67
CORO1C	ENSG00000110880.10	38.66	5.31	2.652	4.35e-67
APOL2	ENSG00000128335.13	41.81	6.06	2.6	4.35e-67
RCC2	ENSG00000179051.13	47.441	7.69	2.479	4.62e-67
PRSS23	ENSG00000150687.11	60.951	5.85	3.177	4.77e-67
RAB8B	ENSG00000166128.12	9.98	1.34	2.23	5.34e-67
GSN	ENSG00000148180.16	407.54	46.099	3.117	5.43e-67
RBM42	ENSG00000126254.11	63.848	14.67	2.049	5.49e-67
APOBEC3G	ENSG00000239713.7	10.56	0.91	2.598	5.73e-67
PAQR8	ENSG00000170915.8	8.4	0.49	2.657	6.1e-67
SPTSSA	ENSG00000165389.6	22.279	4.47	2.089	6.59e-67
2020-09-15	ENSG00000183291.15	199.424	42.78	2.195	6.61e-67
PDLIM2	ENSG00000120913.23	56.96	7.61	2.751	6.74e-67
PLCD3	ENSG00000161714.11	41.581	2.52	3.597	6.82e-67
NECAP2	ENSG00000157191.19	53.619	9.57	2.369	7.65e-67
SHROOM3	ENSG00000138771.14	19.2	1.88	2.81	7.86e-67
CD58	ENSG00000116815.15	23.92	2.4	2.874	8.1e-67
CCDC74A	ENSG00000163040.14	11.15	1.19	2.472	8.1e-67
GPR153	ENSG00000158292.6	7.97	0.49	2.59	8.3e-67
EMP2	ENSG00000213853.9	34.539	4.69	2.643	8.66e-67
TCEB1	ENSG00000154582.16	67.949	15.14	2.095	9.35e-67
PSMG3	ENSG00000157778.8	50.348	9.82	2.247	9.45e-67
KIF26B	ENSG00000162849.15	4.84	0.1	2.408	1e-66
FERMT1	ENSG00000101311.15	15.519	0.69	3.289	1.01e-66
HTRA1	ENSG00000166033.11	177.785	17.94	3.239	1.03e-66
COL4A2	ENSG00000134871.17	163.516	13.06	3.549	1.04e-66
SARNP	ENSG00000205323.8	67.751	15.6	2.05	1.12e-66
STK38	ENSG00000112079.8	25.801	4.47	2.293	1.21e-66
GPI	ENSG00000105220.14	178.02	34.379	2.339	1.24e-66
RAB7A	ENSG00000075785.12	148.024	31.851	2.182	1.25e-66
STS	ENSG00000101846.6	6.38	0.8	2.036	1.25e-66
NOP10	ENSG00000182117.5	177.33	33.4	2.374	1.27e-66
PDLIM5	ENSG00000163110.14	34.621	7.29	2.103	1.46e-66
ACSL5	ENSG00000197142.10	45.251	1.71	4.093	1.51e-66
SHISA5	ENSG00000164054.15	135.363	23.669	2.467	1.64e-66
DYNC1H1	ENSG00000197102.10	156.464	36.481	2.071	1.77e-66
NFKBIE	ENSG00000146232.14	21.31	2.48	2.681	1.84e-66
DCK	ENSG00000156136.9	10.59	1.82	2.039	1.9e-66
LGALS1	ENSG00000100097.11	962.604	51.76	4.191	2.07e-66
GNA13	ENSG00000120063.9	17.53	3.17	2.152	2.13e-66
TGFBI	ENSG00000120708.16	168.791	7.64	4.297	2.15e-66
SLC44A1	ENSG00000070214.15	22.751	4.07	2.228	2.32e-66
PAK2	ENSG00000180370.10	21.72	4.55	2.033	2.5e-66
SLC9A1	ENSG00000090020.10	31.741	4.74	2.512	2.82e-66
PSMA5	ENSG00000143106.12	64.641	14.99	2.037	2.84e-66
AMIGO2	ENSG00000139211.6	17.64	1.37	2.975	2.87e-66
RIN3	ENSG00000100599.15	12.14	1.12	2.632	2.87e-66
TCN2	ENSG00000185339.8	26.009	4.32	2.344	2.89e-66
PTRF	ENSG00000177469.12	95.51	9.46	3.206	2.91e-66
PPP2R1A	ENSG00000105568.17	177.637	37.579	2.211	3.34e-66
SFRP4	ENSG00000106483.11	80.147	0.97	5.364	3.83e-66
IFI6	ENSG00000126709.14	300.765	10.41	4.725	4.29e-66
ACSL4	ENSG00000068366.19	17.629	2.54	2.396	4.33e-66
BASP1	ENSG00000176788.8	23.96	0.92	3.7	4.81e-66
TMED11P	ENSG00000215367.10	0.14	72.028	-6.001	4.91e-66
LSM4	ENSG00000130520.10	102.493	22.239	2.155	5.16e-66
ANXA2	ENSG00000182718.16	1875.94	115.151	4.014	5.78e-66
2020-09-06	ENSG00000125354.22	18.6	1.82	2.797	5.82e-66
HMGB2	ENSG00000164104.11	76.378	10.31	2.774	6.1e-66
RP11-78A19.3	ENSG00000267165.1	15.82	1.1	3.002	6.19e-66
TOR4A	ENSG00000198113.2	16.53	1.29	2.936	6.27e-66
IL1RN	ENSG00000136689.18	34.51	0.39	4.675	6.56e-66
CTSE	ENSG00000196188.10	321.393	0.6	7.655	6.63e-66
GPSM3	ENSG00000213654.9	31.18	2.14	3.357	6.71e-66
MFSD2A	ENSG00000168389.17	7.48	0.2	2.821	6.71e-66
LITAF	ENSG00000189067.12	117.197	14.72	2.911	6.73e-66
PLA2G16	ENSG00000176485.10	110.921	15.61	2.752	6.9e-66
NEK2	ENSG00000117650.12	4.93	0.05	2.498	6.9e-66
EMILIN2	ENSG00000132205.10	12.15	1.15	2.613	7.08e-66
ESM1	ENSG00000164283.12	6.19	0.12	2.683	7.14e-66
CHSY1	ENSG00000131873.5	15.54	2.05	2.439	7.35e-66
RAD21	ENSG00000164754.12	48.421	10.29	2.13	8.1e-66
RTP4	ENSG00000136514.2	11.8	0.79	2.838	8.76e-66
SUB1	ENSG00000113387.11	175.374	37.83	2.183	8.93e-66
PLEKHO1	ENSG00000023902.13	38.22	2.73	3.394	9.01e-66
SPC24	ENSG00000161888.11	3.9	0.18	2.054	9.31e-66
PNKD	ENSG00000127838.13	73.18	17.22	2.026	1.07e-65
PAFAH1B3	ENSG00000079462.7	35.559	6.89	2.212	1.08e-65
DBN1	ENSG00000113758.13	49.428	6.71	2.709	1.16e-65
ANGPTL2	ENSG00000136859.9	23.88	1.55	3.286	1.17e-65
BID	ENSG00000015475.18	33.15	3.43	2.947	1.17e-65
TK1	ENSG00000167900.11	21.98	1.95	2.962	1.25e-65
LINC00857	ENSG00000237523.1	3.86	0.13	2.105	1.3e-65
BEGAIN	ENSG00000183092.15	1.17	11.54	-2.531	1.3e-65
UBE2L6	ENSG00000156587.15	80.258	8.32	3.124	1.33e-65
GUCA1C	ENSG00000138472.10	0	12.26	-3.729	1.44e-65
G6PD	ENSG00000160211.15	26.999	5.84	2.033	1.45e-65
STK24	ENSG00000102572.14	85.07	18.43	2.147	1.49e-65
PEPD	ENSG00000124299.13	47.179	10.63	2.051	1.49e-65
ITGA1	ENSG00000213949.8	14.26	1.55	2.581	1.5e-65
DDAH2	ENSG00000213722.8	81.599	8.69	3.092	1.58e-65
LRRC32	ENSG00000137507.11	59.05	6.01	3.099	1.65e-65
DAPP1	ENSG00000070190.12	7.2	0.12	2.872	1.82e-65
ANLN	ENSG00000011426.10	7.22	0.17	2.813	1.83e-65
FAM114A1	ENSG00000197712.11	27.46	5.87	2.051	1.83e-65
PPP2R4	ENSG00000119383.19	113.873	23.93	2.204	1.84e-65
VILL	ENSG00000136059.14	51.951	1.51	4.399	1.88e-65
GBP4	ENSG00000162654.8	11.51	0.75	2.838	1.91e-65
GSTO1	ENSG00000148834.12	151.239	29.931	2.299	1.91e-65
S100A11	ENSG00000163191.5	2034.84	81.509	4.625	2.03e-65
CD59	ENSG00000085063.14	442.826	72.67	2.591	2.15e-65
CDS1	ENSG00000163624.5	10.13	1.55	2.126	2.25e-65
C10orf54	ENSG00000107738.19	47.199	6.11	2.761	2.35e-65
CLEC11A	ENSG00000105472.12	26.099	2.47	2.965	2.41e-65
ENO1	ENSG00000074800.13	620.461	80.481	2.931	2.64e-65
SDC3	ENSG00000162512.15	19.43	2.53	2.533	2.65e-65
SLC39A1	ENSG00000143570.17	103.838	17.56	2.498	3.08e-65
PIGS	ENSG00000087111.20	40.201	9.26	2.006	3.37e-65
NT5DC2	ENSG00000168268.10	45.37	7.37	2.47	3.63e-65
GPC6	ENSG00000183098.10	4.5	0.18	2.221	3.7e-65
DOCK11	ENSG00000147251.15	7.74	0.61	2.441	3.84e-65
SCNM1	ENSG00000163156.11	43.419	9.95	2.02	4.31e-65
EMP1	ENSG00000134531.9	108.187	7.3	3.718	4.48e-65
FGD5	ENSG00000154783.10	13.12	1.24	2.656	4.61e-65
MCU	ENSG00000156026.14	28.259	3.79	2.611	4.71e-65
DCTPP1	ENSG00000179958.8	43.98	9.37	2.117	4.73e-65
AK1	ENSG00000106992.17	80.359	14.47	2.395	4.75e-65
RRAS	ENSG00000126458.3	114.126	11.31	3.225	4.76e-65
PIK3IP1	ENSG00000100100.12	34.659	3.85	2.878	4.8e-65
FAM96B	ENSG00000166595.11	127.229	28.44	2.123	5.56e-65
CD74	ENSG00000019582.14	2261.71	99.477	4.493	5.73e-65
RHOF	ENSG00000139725.7	18.87	1.43	3.032	6.72e-65
CEP170	ENSG00000143702.15	14.44	1.88	2.423	6.96e-65
CCNA2	ENSG00000145386.9	5.14	0.36	2.175	6.96e-65
AEBP1	ENSG00000106624.8	274.24	12.62	4.337	7e-65
PFN1	ENSG00000108518.7	571.733	87.638	2.692	7.19e-65
SKIL	ENSG00000136603.13	18.43	2.2	2.602	7.53e-65
TXN	ENSG00000136810.12	274.05	44.649	2.591	7.61e-65
ARHGEF2	ENSG00000116584.17	43.501	5.49	2.778	7.81e-65
COL12A1	ENSG00000111799.20	52.189	1.94	4.177	8.34e-65
CTDSPL	ENSG00000144677.14	24	4.74	2.123	8.5e-65
MUC12	ENSG00000205277.9	4.63	0.09	2.369	8.68e-65
HLA-DPB1	ENSG00000223865.10	232.227	11.53	4.218	8.84e-65
ORAI1	ENSG00000276045.1	18.21	3.64	2.05	9.66e-65
DLGAP5	ENSG00000126787.12	3.32	0.04	2.054	9.76e-65
CTNNB1	ENSG00000168036.16	155.319	29.84	2.342	1.01e-64
TOM1	ENSG00000100284.20	46.301	9.88	2.12	1.01e-64
PRNP	ENSG00000171867.16	49.931	8.35	2.446	1.04e-64
MMP14	ENSG00000157227.12	226.944	13.27	3.998	1.05e-64
MIR217HG	ENSG00000226702.1	0.03	5.74	-2.71	1.06e-64
CAPNS1	ENSG00000126247.10	737.448	123.716	2.566	1.09e-64
SHF	ENSG00000138606.19	8.32	0.92	2.279	1.12e-64
PCDH7	ENSG00000169851.15	8.07	0.12	3.018	1.16e-64
TMC5	ENSG00000103534.16	58.032	0.87	4.98	1.22e-64
ATP6V0E1	ENSG00000113732.8	302.082	66.491	2.167	1.23e-64
SERPINB5	ENSG00000206075.13	19.7	0.06	4.287	1.3e-64
SNX6	ENSG00000129515.18	37.299	7.31	2.204	1.39e-64
CAPN2	ENSG00000162909.17	152.81	28.21	2.397	1.4e-64
SLC45A3	ENSG00000158715.5	12.32	0.44	3.209	1.41e-64
SERPINE2	ENSG00000135919.12	32.69	1.63	3.679	1.45e-64
TMEM176B	ENSG00000106565.17	227.685	15.88	3.76	1.52e-64
PDLIM7	ENSG00000196923.13	127.027	8.39	3.769	1.53e-64
KCTD10	ENSG00000110906.12	21.54	4.36	2.072	1.56e-64
USP18	ENSG00000184979.9	8.21	1.11	2.126	1.59e-64
CYB5R3	ENSG00000100243.20	178.501	31.999	2.444	1.62e-64
B2M	ENSG00000166710.17	8387.35	568.217	3.881	1.69e-64
PROS1	ENSG00000184500.14	16.47	2.09	2.499	1.78e-64
AC093642.3	ENSG00000237940.3	0.73	12.44	-2.958	1.85e-64
JUP	ENSG00000173801.16	198.885	22.119	3.112	1.86e-64
ATP1B3	ENSG00000069849.10	101.863	14.61	2.72	1.87e-64
ELOVL5	ENSG00000012660.13	33.95	4.76	2.601	1.87e-64
MAGED2	ENSG00000102316.16	117.221	26.099	2.125	1.87e-64
VIPR2	ENSG00000106018.13	0.45	5.9	-2.251	1.96e-64
SPAG5	ENSG00000076382.16	8.6	1.13	2.172	2.07e-64
AK4	ENSG00000162433.14	8.98	0.31	2.929	2.19e-64
ABRACL	ENSG00000146386.7	45.351	5.66	2.799	2.22e-64
PCDH1	ENSG00000156453.13	48.08	5.15	2.996	2.24e-64
RPE	ENSG00000197713.14	20.4	4.15	2.055	2.25e-64
KDELC2	ENSG00000178202.12	15.67	2.92	2.088	2.53e-64
PRR15	ENSG00000176532.3	21.66	1.03	3.481	2.55e-64
ASPN	ENSG00000106819.11	38.361	1.25	4.129	2.62e-64
CDC42EP3	ENSG00000163171.7	18.01	2.61	2.397	2.76e-64
FKBP9	ENSG00000122642.10	74.63	17.6	2.024	2.76e-64
SYTL2	ENSG00000137501.16	27.1	2.02	3.218	3.03e-64
TUBB4B	ENSG00000188229.5	197.156	37.809	2.352	3.03e-64
SH3BGRL	ENSG00000131171.12	84.5	17.5	2.208	3.06e-64
DDX60	ENSG00000137628.16	14.85	1.34	2.76	3.09e-64
ARPC4	ENSG00000241553.12	132.43	26.67	2.27	3.23e-64
ZNF385A	ENSG00000161642.17	13.74	1.33	2.661	3.38e-64
FAM49B	ENSG00000153310.18	36.46	6.9	2.245	3.4e-64
MRC2	ENSG00000011028.13	50.011	2.77	3.758	3.44e-64
RP11-395B7.4	ENSG00000227053.1	6.06	0	2.82	3.72e-64
PLXDC2	ENSG00000120594.16	16.381	0.87	3.216	4.09e-64
DPP3	ENSG00000254986.7	40.341	8.52	2.119	4.27e-64
HYAL2	ENSG00000068001.13	51.828	9.6	2.317	4.34e-64
MRPL28	ENSG00000086504.15	60.379	13.39	2.093	5.05e-64
PPARG	ENSG00000132170.19	20.141	0.95	3.438	5.21e-64
NAAA	ENSG00000138744.14	16.61	3.06	2.117	5.23e-64
HIGD1A	ENSG00000181061.13	77.961	16.77	2.152	5.25e-64
COL4A1	ENSG00000187498.14	129.624	9.91	3.582	5.27e-64
LASP1	ENSG00000002834.17	97.592	21.17	2.153	5.62e-64
COMP	ENSG00000105664.10	69.888	0.75	5.34	6.25e-64
FBN1	ENSG00000166147.13	56.578	2.7	3.96	6.34e-64
SPECC1	ENSG00000128487.16	15.39	2.66	2.163	6.74e-64
FBXO34	ENSG00000178974.9	15.401	2.92	2.065	7.06e-64
CXCR4	ENSG00000121966.6	60.652	2.27	4.237	7.14e-64
FBXO32	ENSG00000156804.7	39.59	3.28	3.245	7.22e-64
EIF4E	ENSG00000151247.12	35.5	7.86	2.043	7.39e-64
EGLN2	ENSG00000269858.5	60.921	14.03	2.043	7.46e-64
CANT1	ENSG00000171302.16	40.36	7.73	2.244	7.74e-64
RTN4	ENSG00000115310.17	169.494	34.09	2.281	7.87e-64
TSPAN15	ENSG00000099282.9	88.462	7	3.483	9.35e-64
LINC01237	ENSG00000233806.7	0.37	5.77	-2.305	9.74e-64
DBI	ENSG00000155368.16	242.795	48.19	2.309	9.92e-64
SLC44A4	ENSG00000204385.10	111.964	3.16	4.763	1.02e-63
G3BP2	ENSG00000138757.14	43.251	10.02	2.006	1.02e-63
ALDOC	ENSG00000109107.13	15.17	1.67	2.598	1.16e-63
ARHGAP1	ENSG00000175220.11	67.409	14.13	2.177	1.18e-63
MCM2	ENSG00000073111.13	8.27	1.18	2.088	1.18e-63
KDELC1	ENSG00000134901.12	6.12	0.73	2.041	1.21e-63
LY6E	ENSG00000160932.10	395.764	19.74	4.258	1.24e-63
MROH6	ENSG00000204839.8	24.599	0.89	3.76	1.3e-63
FOXS1	ENSG00000179772.7	7.38	0.25	2.745	1.45e-63
SDR16C5	ENSG00000170786.12	16.4	0.08	4.01	1.46e-63
PROCR	ENSG00000101000.4	26.259	3.1	2.733	1.48e-63
TDH	ENSG00000154316.14	0.1	5.17	-2.488	1.65e-63
TUBA1C	ENSG00000167553.14	212.526	21.52	3.245	1.67e-63
GLRX	ENSG00000173221.13	37.859	4.77	2.752	1.71e-63
HLA-B	ENSG00000234745.9	1432.58	99.85	3.829	1.74e-63
C20orf24	ENSG00000101084.16	97.558	23.039	2.036	1.75e-63
EPS8L3	ENSG00000198758.10	56.621	0.31	5.459	1.78e-63
SCP2	ENSG00000116171.16	138.591	30.311	2.156	1.78e-63
STYK1	ENSG00000060140.8	4.84	0.04	2.489	2.01e-63
BOLA2	ENSG00000183336.7	14.89	2.22	2.303	2.01e-63
EZR	ENSG00000092820.17	222.706	29.531	2.873	2.08e-63
CENPU	ENSG00000151725.11	6.73	0.67	2.211	2.16e-63
ETFB	ENSG00000105379.9	126.263	27.24	2.172	2.19e-63
KDELR3	ENSG00000100196.10	32.43	5.23	2.424	2.22e-63
TMEM265	ENSG00000281991.1	42.461	3.48	3.278	2.34e-63
TMEM132A	ENSG00000006118.14	23.02	2.18	2.917	2.5e-63
VEGFC	ENSG00000150630.3	6.1	0.53	2.214	2.7e-63
C11orf98	ENSG00000278615.4	78.738	18.67	2.019	2.74e-63
ANP32A	ENSG00000140350.15	97.342	20.74	2.177	2.78e-63
ITGB4	ENSG00000132470.13	207.475	7.11	4.684	3.01e-63
GPR68	ENSG00000119714.10	5.54	0.23	2.411	3.02e-63
SLPI	ENSG00000124107.5	414.146	9.37	5.323	3.06e-63
SLC7A7	ENSG00000155465.18	28.919	2.43	3.125	3.09e-63
EID1	ENSG00000255302.3	100.468	21.32	2.185	3.17e-63
PCNA	ENSG00000132646.10	54.871	12.45	2.054	3.25e-63
ASAH1	ENSG00000104763.17	92.25	21.69	2.039	3.73e-63
TMEM159	ENSG00000011638.10	31.48	4.68	2.516	3.82e-63
PKMYT1	ENSG00000127564.16	10.88	0.69	2.813	3.83e-63
KIAA0930	ENSG00000100364.18	41.469	7.55	2.312	3.84e-63
LST1	ENSG00000204482.10	36.041	1.48	3.901	4.04e-63
AC131097.4	ENSG00000216921.7	0.19	12.14	-3.465	4.18e-63
DUSP7	ENSG00000164086.9	14.26	2.33	2.196	4.26e-63
SEC23A	ENSG00000100934.14	19.231	3.09	2.306	4.41e-63
TXNRD1	ENSG00000198431.15	31.349	5.47	2.322	4.5e-63
PPT1	ENSG00000131238.16	59.482	12.05	2.212	4.55e-63
NTPCR	ENSG00000135778.11	48.04	11.21	2.006	4.65e-63
HLA-DRB6	ENSG00000229391.7	19.149	0.3	3.954	4.73e-63
PTGES	ENSG00000148344.10	18.41	0.42	3.773	5.01e-63
OAS3	ENSG00000111331.12	12.65	0.89	2.852	5.08e-63
ACTR3	ENSG00000115091.11	105.36	14.8	2.751	5.1e-63
MAP1LC3B	ENSG00000140941.12	49.98	11.59	2.018	5.12e-63
GIMAP2	ENSG00000106560.10	11.42	0.75	2.827	5.74e-63
ARMC9	ENSG00000135931.17	10.14	1.77	2.008	5.79e-63
RPL37P6	ENSG00000241431.1	3.29	0	2.101	5.81e-63
CSK	ENSG00000103653.16	46.381	8.11	2.379	5.91e-63
CKS1BP3	ENSG00000268942.2	5.69	0	2.742	6.33e-63
NEDD9	ENSG00000111859.16	21.5	3.13	2.446	6.59e-63
CENPK	ENSG00000123219.12	4.08	0.26	2.011	6.87e-63
IFI16	ENSG00000163565.18	83.87	6.29	3.541	7.34e-63
N4BP1	ENSG00000102921.7	19.18	4.04	2.001	7.38e-63
CRABP2	ENSG00000143320.8	50.369	0.87	4.78	7.49e-63
PLA2G15	ENSG00000103066.12	15.34	3.04	2.016	7.87e-63
LGALS9	ENSG00000168961.16	187.194	10.15	4.077	8.03e-63
LRRFIP1	ENSG00000124831.18	61.252	10.92	2.385	8.49e-63
AP1S3	ENSG00000152056.16	10.13	0.74	2.677	8.6e-63
AXL	ENSG00000167601.11	21.01	1.47	3.156	8.93e-63
RARG	ENSG00000172819.16	25.621	3.46	2.577	9.15e-63
RNASET2	ENSG00000026297.15	145.149	23.18	2.596	9.3e-63
MYH14	ENSG00000105357.15	79.489	7.66	3.216	9.64e-63
TMEM44	ENSG00000145014.17	15.899	2.43	2.301	9.85e-63
IQGAP1	ENSG00000140575.12	102.593	20.45	2.272	1.02e-62
ADAM19	ENSG00000135074.15	8.42	0.24	2.925	1.04e-62
UBL5	ENSG00000198258.10	407.285	85.781	2.234	1.17e-62
MYD88	ENSG00000172936.12	36.37	6.15	2.386	1.3e-62
PTK7	ENSG00000112655.15	55.008	6.19	2.962	1.35e-62
SNRPGP2	ENSG00000264350.1	10.69	1.12	2.463	1.37e-62
MXRA8	ENSG00000162576.16	160.096	9.95	3.879	1.42e-62
INPP4B	ENSG00000109452.12	12.29	0.75	2.925	1.42e-62
HLA-DPA1	ENSG00000231389.7	192.898	8.45	4.359	1.47e-62
LDLRAD4	ENSG00000168675.18	7.58	0.75	2.294	1.5e-62
LRP1	ENSG00000123384.13	90.452	11.01	2.929	1.71e-62
TMEM184B	ENSG00000198792.12	37.08	8.48	2.006	1.74e-62
SH3BP1	ENSG00000100092.20	12.3	1.51	2.406	1.87e-62
TRBC2	ENSG00000211772.8	43.299	1.17	4.352	1.94e-62
YWHAH	ENSG00000128245.14	137.834	26.99	2.31	1.98e-62
PIM2	ENSG00000102096.9	12.63	1.79	2.288	1.98e-62
TTC9	ENSG00000133985.2	5.97	0.46	2.255	2.05e-62
HLA-DRB1	ENSG00000196126.10	290.178	10.67	4.641	2.07e-62
PRDM1	ENSG00000057657.14	6.07	0.4	2.336	2.09e-62
PRKACB	ENSG00000142875.19	19.09	3.01	2.325	2.11e-62
EXT1	ENSG00000182197.10	32.64	6.7	2.127	2.15e-62
ITPRIP	ENSG00000148841.15	14.09	1.71	2.477	2.2e-62
BMP4	ENSG00000125378.15	26.339	1.22	3.622	2.34e-62
RAI14	ENSG00000039560.13	18.93	2.81	2.387	2.45e-62
ACTN1	ENSG00000072110.13	151.355	22.529	2.695	2.51e-62
ATP2C1	ENSG00000017260.19	53.578	12.01	2.069	2.55e-62
LGALS3	ENSG00000131981.15	513.421	31.78	3.972	2.82e-62
CTB-191K22.5	ENSG00000267815.1	39.191	1.57	3.967	2.85e-62
SERTAD4-AS1	ENSG00000203706.8	4.97	0.29	2.21	2.97e-62
LAYN	ENSG00000204381.11	9.31	0.73	2.575	3e-62
SEPW1	ENSG00000178980.14	431.255	74.511	2.517	3.16e-62
SLC25A24	ENSG00000085491.15	18.5	2.7	2.398	3.42e-62
VSIG2	ENSG00000019102.11	78.091	0.48	5.74	3.5e-62
HJURP	ENSG00000123485.11	3.54	0.08	2.072	4.23e-62
ATP5J2	ENSG00000241468.7	469.993	104.343	2.161	4.32e-62
SQLE	ENSG00000104549.11	28.019	3.22	2.782	4.34e-62
CDCA3	ENSG00000111665.11	6.93	0.69	2.23	4.52e-62
AC078941.1	ENSG00000236780.5	0.93	22.95	-3.633	4.68e-62
COX7A2	ENSG00000112695.11	280.507	65.018	2.092	4.82e-62
OPTN	ENSG00000123240.16	60.938	13.56	2.089	4.82e-62
TMEM200A	ENSG00000164484.11	7.57	0.3	2.721	5.6e-62
PXDN	ENSG00000130508.10	19.79	1.47	3.073	5.63e-62
CCND3	ENSG00000112576.12	64.35	11.98	2.332	5.67e-62
CFH	ENSG00000000971.15	51.349	3.49	3.543	6.14e-62
SH3BGRL3	ENSG00000142669.13	316.946	46.15	2.753	6.31e-62
PPP1R14C	ENSG00000198729.4	5.85	0.19	2.525	6.49e-62
CDA	ENSG00000158825.5	18.71	0.38	3.836	8.25e-62
AP2M1	ENSG00000161203.13	245.962	51.631	2.23	8.45e-62
S100A13	ENSG00000189171.13	203.233	29.84	2.727	8.51e-62
COL8A2	ENSG00000171812.10	9.66	0.25	3.092	8.74e-62
ASS1	ENSG00000130707.17	163.369	19.329	3.015	9.02e-62
SRD5A3	ENSG00000128039.10	43.84	7.67	2.371	1.03e-61
CYSTM1	ENSG00000120306.9	240.834	29.38	2.993	1.1e-61
ISG15	ENSG00000187608.8	113.322	4.35	4.417	1.14e-61
SYT13	ENSG00000019505.7	19.37	0.96	3.377	1.17e-61
MAN2B1	ENSG00000104774.12	81.199	16.731	2.213	1.21e-61
ACTA2	ENSG00000107796.12	540.517	26.339	4.308	1.25e-61
SLC16A4	ENSG00000168679.17	8.91	0.39	2.834	1.28e-61
CBR1	ENSG00000159228.12	57.531	13.1	2.054	1.4e-61
RALY	ENSG00000125970.11	128.043	30.819	2.02	1.43e-61
KLF5	ENSG00000102554.13	67.302	3.2	4.023	1.46e-61
GLT8D2	ENSG00000120820.12	14.05	1.02	2.897	1.46e-61
PGM2	ENSG00000169299.13	14.94	2.94	2.016	1.46e-61
SPSB4	ENSG00000175093.4	0.64	5.88	-2.069	1.5e-61
NOX4	ENSG00000086991.12	8.15	0.2	2.931	1.56e-61
COL16A1	ENSG00000084636.17	62.081	4.77	3.451	1.57e-61
GALNT5	ENSG00000136542.8	8.6	0.01	3.249	1.68e-61
ARPC3	ENSG00000111229.15	328.829	67.111	2.276	1.68e-61
SLC43A1	ENSG00000149150.8	10.15	78.248	-2.829	1.71e-61
OXCT1	ENSG00000083720.12	9.28	1.53	2.023	1.77e-61
PSME1	ENSG00000092010.14	259.663	50.091	2.351	1.81e-61
LAPTM5	ENSG00000162511.7	124.507	6.22	4.12	1.84e-61
MAL2	ENSG00000147676.13	118.767	11.55	3.255	1.9e-61
APOC1	ENSG00000130208.9	213.53	3.58	5.55	1.97e-61
CDCP1	ENSG00000163814.7	22.02	2.65	2.657	2.12e-61
TGFBR1	ENSG00000106799.12	17.91	2.49	2.438	2.14e-61
RP11-641D5.1	ENSG00000213178.3	290.037	59.141	2.275	2.14e-61
METTL7B	ENSG00000170439.6	12.77	0.89	2.865	2.2e-61
RP11-138I1.4	ENSG00000265401.1	126.956	23.88	2.363	2.2e-61
RAB32	ENSG00000118508.4	31.769	3.84	2.759	2.21e-61
MAP2K3	ENSG00000034152.18	48.331	10.58	2.091	2.32e-61
B3GNT5	ENSG00000176597.11	11.38	1.5	2.308	2.4e-61
FCHO1	ENSG00000130475.14	5.55	0.36	2.268	2.4e-61
SAPCD2	ENSG00000186193.8	3.75	0.12	2.084	2.45e-61
HAPLN3	ENSG00000140511.11	15.94	0.66	3.351	2.49e-61
FAM19A5	ENSG00000219438.8	9.14	0.91	2.408	2.73e-61
ELOVL6	ENSG00000170522.9	8.78	0.61	2.603	2.8e-61
GJB2	ENSG00000165474.5	33.651	0.38	4.65	2.83e-61
HDGF	ENSG00000143321.18	195.998	38.191	2.33	2.94e-61
ZDHHC3	ENSG00000163812.13	43.03	8.84	2.162	2.97e-61
HMGN4	ENSG00000182952.4	46.539	9.85	2.131	3.24e-61
PLOD1	ENSG00000083444.16	69.69	15.34	2.113	3.33e-61
KIF3C	ENSG00000084731.13	5.42	0.6	2.005	3.46e-61
DBNDD2	ENSG00000244274.7	71.54	14.87	2.193	3.59e-61
SERPINI2	ENSG00000114204.14	0.51	192.497	-7.002	3.7e-61
FSTL1	ENSG00000163430.9	100.642	8.02	3.494	3.74e-61
MSN	ENSG00000147065.16	135.213	11.97	3.393	4.02e-61
MGST3	ENSG00000143198.12	178.267	40.559	2.109	4.05e-61
EPHA4	ENSG00000116106.11	5.42	0.42	2.177	4.17e-61
SEMA3C	ENSG00000075223.13	18.581	0.29	3.924	4.47e-61
TP53INP2	ENSG00000078804.12	13.53	2.52	2.045	4.77e-61
RP4-809F18.1	ENSG00000255595.1	0.17	4.35	-2.193	5.2e-61
CENPM	ENSG00000100162.14	8.82	0.26	2.962	5.22e-61
ENO2	ENSG00000111674.8	32.901	3.14	3.034	5.29e-61
RELT	ENSG00000054967.12	5.2	0.38	2.168	5.41e-61
IGFN1	ENSG00000163395.16	0.3	8.2	-2.823	5.43e-61
PAIP2B	ENSG00000124374.8	1.31	13.6	-2.66	5.51e-61
TGFB1	ENSG00000105329.9	50.001	5.3	3.017	5.83e-61
TIMP2	ENSG00000035862.12	228.269	27.319	3.017	6.27e-61
SH3PXD2A	ENSG00000107957.16	16.87	2.88	2.203	6.31e-61
MAF	ENSG00000178573.6	8.55	1.15	2.151	7.3e-61
VCL	ENSG00000035403.16	55.341	10.25	2.324	7.66e-61
FZD7	ENSG00000155760.2	7.09	0.54	2.393	7.94e-61
KCTD12	ENSG00000178695.5	21.01	2.43	2.682	7.95e-61
GPR132	ENSG00000183484.11	4.3	0.16	2.192	8.95e-61
TMOD3	ENSG00000138594.12	17.99	3	2.247	9.15e-61
RP11-452N17.1	ENSG00000277998.1	44.359	4.92	2.938	9.31e-61
LAPTM4B	ENSG00000104341.16	59.56	11.69	2.255	9.79e-61
SYNDIG1	ENSG00000101463.5	3.69	0.1	2.092	9.84e-61
SLC43A2	ENSG00000167703.14	14.69	2.63	2.112	1.01e-60
GPX2	ENSG00000176153.11	313.169	5.37	5.624	1.02e-60
SSC5D	ENSG00000179954.14	10.07	0.51	2.874	1.02e-60
AREG	ENSG00000109321.10	22.259	0.6	3.862	1.08e-60
TICAM1	ENSG00000127666.9	20.47	3.55	2.238	1.15e-60
FAM102B	ENSG00000162636.15	7.3	1.07	2.003	1.18e-60
RUNX2	ENSG00000124813.20	5.25	0.22	2.357	1.19e-60
UNC93B1	ENSG00000110057.7	53.319	7.68	2.646	1.2e-60
CRIP2	ENSG00000182809.10	193.702	22.68	3.04	1.22e-60
UQCR11	ENSG00000127540.11	169.494	41.489	2.005	1.22e-60
2020-09-11	ENSG00000138758.11	40.201	6.8	2.401	1.27e-60
DLL4	ENSG00000128917.6	7.71	0.91	2.189	1.29e-60
ETS1	ENSG00000134954.14	35.49	4.45	2.743	1.3e-60
TAGLN2	ENSG00000158710.14	788.244	97.998	2.995	1.33e-60
CAPZA2	ENSG00000198898.12	69.41	13.69	2.261	1.49e-60
GEM	ENSG00000164949.7	30.181	1.35	3.73	1.5e-60
HSPG2	ENSG00000142798.16	127.937	16.62	2.871	1.64e-60
GADD45A	ENSG00000116717.11	34.539	6.36	2.272	1.67e-60
EGR2	ENSG00000122877.13	7.82	0.21	2.866	1.74e-60
LRRC8A	ENSG00000136802.11	46.52	6.59	2.646	1.8e-60
IGFBP5	ENSG00000115461.4	189.755	8.7	4.298	1.83e-60
TNFAIP6	ENSG00000123610.4	7.93	0.09	3.034	1.85e-60
HBEGF	ENSG00000113070.7	16.88	1.17	3.043	1.89e-60
COX6B1	ENSG00000126267.8	346.785	80.37	2.096	1.97e-60
CYP27A1	ENSG00000135929.8	27.14	3.07	2.79	2.08e-60
PPP1CB	ENSG00000213639.9	80.929	15.39	2.322	2.2e-60
FKBP10	ENSG00000141756.18	66.87	7.66	2.97	2.24e-60
BSG	ENSG00000172270.18	499.208	106.122	2.223	2.33e-60
WNT7B	ENSG00000188064.9	5.75	0.16	2.541	2.39e-60
CD52	ENSG00000169442.8	76.968	1.88	4.759	2.65e-60
AHNAK	ENSG00000124942.13	87.262	11.45	2.826	2.66e-60
DOK4	ENSG00000125170.10	38.991	6.39	2.436	2.72e-60
CHAD	ENSG00000136457.9	0.6	8.93	-2.634	2.74e-60
SH3RF1	ENSG00000154447.14	13.3	2.32	2.107	2.87e-60
TRIM29	ENSG00000137699.16	99.85	0.75	5.849	2.92e-60
BCAS1	ENSG00000064787.12	21.31	0.25	4.158	2.92e-60
GPR35	ENSG00000178623.11	21.07	0.55	3.832	3.05e-60
CDC42EP5	ENSG00000167617.2	75.583	5.23	3.62	3.18e-60
PTMS	ENSG00000159335.15	347.651	62.621	2.454	3.31e-60
RBM20	ENSG00000203867.7	0.15	8.28	-3.012	3.63e-60
TROAP	ENSG00000135451.12	6.49	0.3	2.526	3.66e-60
PARP3	ENSG00000041880.14	17.99	2.64	2.383	3.73e-60
SSPN	ENSG00000123096.11	10.79	1.1	2.489	3.75e-60
CTSD	ENSG00000117984.12	819.442	129.238	2.655	3.98e-60
CARHSP1	ENSG00000153048.10	91.81	19.77	2.16	4.03e-60
ADAMTS2	ENSG00000087116.13	22.409	2.05	2.94	4.2e-60
PLS1	ENSG00000120756.12	30.149	2.64	3.097	4.34e-60
FOXM1	ENSG00000111206.12	8.32	0.55	2.588	4.76e-60
MATN3	ENSG00000132031.12	13.46	0.17	3.627	4.78e-60
GNG12	ENSG00000172380.5	37.6	6.86	2.296	4.86e-60
NDUFB2	ENSG00000090266.12	235.127	57.308	2.018	4.86e-60
RPL39L	ENSG00000163923.9	10.38	0.76	2.693	4.93e-60
SERPINB9	ENSG00000170542.5	7.71	0.73	2.332	5.23e-60
SLCO3A1	ENSG00000176463.13	16.429	2.12	2.482	5.39e-60
CALR	ENSG00000179218.13	583.989	120.241	2.271	5.44e-60
CDH13	ENSG00000140945.15	3.82	0.19	2.018	5.6e-60
PCED1B	ENSG00000179715.12	10.13	0.91	2.543	5.73e-60
IL1RAP	ENSG00000196083.9	8.38	0.82	2.366	6.16e-60
MAST2	ENSG00000086015.20	18.439	3.73	2.039	6.57e-60
RHOA	ENSG00000067560.10	358.318	73.541	2.269	7.01e-60
MELK	ENSG00000165304.7	4.43	0.12	2.277	7.22e-60
FAM127B	ENSG00000203950.6	71.57	16.76	2.031	7.31e-60
GSTA2	ENSG00000244067.2	1.15	66.541	-4.973	7.89e-60
CDT1	ENSG00000167513.8	3.97	0.22	2.026	8.05e-60
SCD	ENSG00000099194.5	36.279	2.29	3.502	8.71e-60
MAD1L1	ENSG00000002822.15	22.6	3.28	2.463	8.95e-60
ITSN1	ENSG00000205726.13	13.36	2.44	2.062	9.16e-60
PODNL1	ENSG00000132000.11	11.33	0.46	3.078	9.68e-60
B4GALNT3	ENSG00000139044.10	17.65	1.69	2.794	9.68e-60
GDA	ENSG00000119125.16	11.12	0.45	3.063	9.69e-60
ZNF185	ENSG00000147394.18	11.91	1.08	2.634	1.07e-59
LINC00671	ENSG00000213373.7	0.23	11.69	-3.367	1.1e-59
LOXL2	ENSG00000134013.15	23.88	2.19	2.963	1.11e-59
ABR	ENSG00000159842.14	41.92	9.11	2.086	1.12e-59
PHLDA1	ENSG00000139289.13	28.291	3.8	2.609	1.15e-59
CALU	ENSG00000128595.16	78.351	15.42	2.273	1.15e-59
CYB5R2	ENSG00000166394.14	11.3	1.56	2.264	1.25e-59
CAPN5	ENSG00000149260.14	36.79	2.26	3.535	1.27e-59
RAB7B	ENSG00000276600.4	6.07	0.33	2.41	1.33e-59
WBP5	ENSG00000185222.7	73.93	16.7	2.082	1.38e-59
TGFB1I1	ENSG00000140682.18	36.481	3.75	2.98	1.39e-59
TUBB	ENSG00000196230.12	280.061	50.101	2.459	1.39e-59
FNDC1	ENSG00000164694.16	12.98	0.34	3.383	1.52e-59
SGK223	ENSG00000275342.4	8.94	1.06	2.271	1.54e-59
TNFRSF1B	ENSG00000028137.16	19.401	2.14	2.7	1.58e-59
CD300A	ENSG00000167851.13	11.79	0.69	2.92	1.68e-59
PMAIP1	ENSG00000141682.11	4.92	0.3	2.187	1.72e-59
H3F3A	ENSG00000163041.9	614.853	122.93	2.313	1.73e-59
TSC22D1	ENSG00000102804.14	110.438	13.69	2.923	1.77e-59
HLA-F	ENSG00000204642.13	148.158	11.77	3.546	1.81e-59
CD109	ENSG00000156535.13	4.49	0.15	2.255	1.83e-59
GNAI1	ENSG00000127955.15	11.8	1.85	2.167	1.94e-59
SPINT2	ENSG00000167642.12	622.184	103.593	2.575	1.97e-59
MAFF	ENSG00000185022.11	30.34	3.12	2.927	2.02e-59
MICAL2	ENSG00000133816.13	28.521	4.96	2.308	2.05e-59
HIF1A	ENSG00000100644.16	65.462	9	2.733	2.25e-59
KIRREL2	ENSG00000126259.19	1.34	23.74	-3.402	2.38e-59
CUZD1	ENSG00000138161.12	1.83	866.946	-8.261	2.39e-59
SLC22A18AS	ENSG00000254827.5	3.94	0.07	2.207	2.4e-59
PGF	ENSG00000119630.13	12.19	1.7	2.288	2.5e-59
FAP	ENSG00000078098.13	35.809	1.58	3.835	2.55e-59
PPP1R18	ENSG00000146112.11	60.951	6.07	3.131	2.58e-59
KLK10	ENSG00000129451.11	69.85	0.2	5.884	2.61e-59
RPS6KA4	ENSG00000162302.12	27.959	5.62	2.129	2.63e-59
ITGBL1	ENSG00000198542.13	39.289	1.37	4.087	2.69e-59
PPP1R3B	ENSG00000173281.4	9.8	1.44	2.146	2.69e-59
CTNNA1	ENSG00000044115.20	196.678	40.63	2.247	2.72e-59
TAX1BP3	ENSG00000213977.7	162.286	28.479	2.47	3.15e-59
HCP5	ENSG00000206337.10	20.18	1.51	3.077	3.21e-59
FOXL1	ENSG00000176678.5	6.51	0.04	2.852	3.21e-59
SRP14	ENSG00000140319.10	337.419	79.362	2.074	3.27e-59
LIPA	ENSG00000107798.17	43.8	7.31	2.431	3.48e-59
NNMT	ENSG00000166741.7	422.907	24.03	4.082	3.56e-59
HS3ST1	ENSG00000002587.9	7.17	0.15	2.829	3.65e-59
APP	ENSG00000142192.20	327.079	65.321	2.307	4.08e-59
HEXB	ENSG00000049860.13	170.106	41.369	2.014	4.34e-59
CENPF	ENSG00000117724.12	10.69	0.13	3.371	5.54e-59
CGREF1	ENSG00000138028.14	7.55	0.71	2.322	6.03e-59
TYMS	ENSG00000176890.15	16.88	3.24	2.076	6.55e-59
ROMO1	ENSG00000125995.15	213.234	49.511	2.085	6.6e-59
TBC1D1	ENSG00000065882.15	56.281	12.53	2.082	6.7e-59
IQGAP3	ENSG00000183856.10	4.8	0.07	2.438	6.72e-59
LAP3	ENSG00000002549.12	58.61	10.65	2.355	6.73e-59
EPB41L1	ENSG00000088367.20	48.68	8.39	2.404	6.93e-59
TUBA1A	ENSG00000167552.13	164.073	16.06	3.274	6.95e-59
PKIA	ENSG00000171033.12	3.9	0.16	2.079	7.42e-59
HIST1H4J	ENSG00000197238.4	6.68	0.36	2.498	7.49e-59
PRR13	ENSG00000205352.10	241.502	49.869	2.253	7.63e-59
LYZ	ENSG00000090382.6	837.357	12.59	5.947	7.67e-59
ACTN4	ENSG00000130402.11	302.983	49.07	2.602	7.72e-59
TSPAN2	ENSG00000134198.9	7.9	0.59	2.485	7.72e-59
SLC9B2	ENSG00000164038.14	13.86	0.95	2.93	7.78e-59
S100A4	ENSG00000196154.11	313.038	17.6	4.078	8.03e-59
LMCD1	ENSG00000071282.11	58.932	7.95	2.743	8.38e-59
MLF1	ENSG00000178053.17	10.52	1.5	2.204	8.44e-59
SLC52A3	ENSG00000101276.14	6.58	0.45	2.386	8.87e-59
AF131216.5	ENSG00000255020.1	0.05	6.32	-2.801	9.09e-59
LIPH	ENSG00000163898.9	25.189	1.5	3.389	9.31e-59
CTD-2227E11.1	ENSG00000270933.1	1.4	15.41	-2.773	9.44e-59
AIF1	ENSG00000204472.12	59.218	3.67	3.689	9.7e-59
SDCBP	ENSG00000137575.11	131.279	24.55	2.372	9.81e-59
BHLHE41	ENSG00000123095.5	20.11	2.34	2.66	9.94e-59
RP11-350J20.12	ENSG00000273132.1	18.191	0	4.262	1.03e-58
PTP4A2	ENSG00000184007.17	151.964	33.52	2.148	1.06e-58
FEZ1	ENSG00000149557.12	10.69	1.3	2.346	1.09e-58
HOXB5	ENSG00000120075.5	5.12	0.28	2.257	1.12e-58
TSHZ2	ENSG00000182463.15	10.04	1.03	2.443	1.14e-58
FOSL1	ENSG00000175592.8	15.99	0.43	3.571	1.31e-58
RGS3	ENSG00000138835.22	55.008	11.04	2.218	1.43e-58
SCIN	ENSG00000006747.14	6.83	0.32	2.568	1.47e-58
PPIC	ENSG00000168938.5	64.061	11	2.439	1.59e-58
FAM110A	ENSG00000125898.12	11.14	1.85	2.091	1.61e-58
PPAPDC1A	ENSG00000203805.10	9.34	0.04	3.314	1.63e-58
HLA-DMB	ENSG00000242574.8	63.03	3.42	3.857	1.65e-58
SLC39A5	ENSG00000139540.11	6.1	174.876	-4.631	1.65e-58
LMO7	ENSG00000136153.19	88.738	13.25	2.655	1.67e-58
MOXD1	ENSG00000079931.14	15.66	0.67	3.318	1.69e-58
PNLIPRP1	ENSG00000187021.14	3	3098.81	-9.598	1.74e-58
OASL	ENSG00000135114.12	11.54	0.13	3.472	1.83e-58
ALB	ENSG00000163631.16	4.14	255.857	-5.643	1.83e-58
CST2	ENSG00000170369.3	22.15	0.05	4.463	1.89e-58
P3H1	ENSG00000117385.15	35.72	6.92	2.213	2.06e-58
TAP1	ENSG00000168394.10	56.92	6.49	2.951	2.24e-58
JAM3	ENSG00000166086.12	16.69	2.41	2.375	2.37e-58
CAMK2D	ENSG00000145349.16	16.59	3.36	2.012	2.72e-58
LTBP2	ENSG00000119681.11	28.15	2.49	3.062	2.79e-58
AQP8	ENSG00000103375.10	0.36	173.488	-7.003	3e-58
PRDX5	ENSG00000126432.13	342.414	80.66	2.072	3.11e-58
HSPB1P1	ENSG00000236060.2	6.12	0	2.832	3.24e-58
GCHFR	ENSG00000137880.5	30.969	5.1	2.39	3.36e-58
RCN3	ENSG00000142552.7	54.518	4.73	3.276	3.4e-58
STEAP1	ENSG00000164647.8	22.511	2.35	2.811	3.61e-58
ATP1B1	ENSG00000143153.12	244.043	37.61	2.666	4e-58
LIF	ENSG00000128342.4	17.771	0.58	3.57	4.03e-58
PHC2	ENSG00000134686.16	100.663	21.05	2.205	4.16e-58
PLEKHO2	ENSG00000241839.9	16.52	2.25	2.43	4.44e-58
ASPH	ENSG00000198363.15	75.462	12.14	2.541	4.6e-58
MYL9	ENSG00000101335.9	325.564	26.55	3.567	4.88e-58
CTSO	ENSG00000256043.2	22.721	4.54	2.098	4.97e-58
PDIA2	ENSG00000185615.15	5.19	671.2	-6.763	5.39e-58
TMEM191A	ENSG00000226287.7	7.95	1.1	2.091	5.52e-58
LY96	ENSG00000154589.6	18.56	1.2	3.152	5.74e-58
ITGB2	ENSG00000160255.16	61.46	3.25	3.877	5.81e-58
ANXA5	ENSG00000164111.14	370.954	69.189	2.406	6.16e-58
FAM198B	ENSG00000164125.15	19.76	2.27	2.666	6.39e-58
SRPX2	ENSG00000102359.5	16.22	1.27	2.923	6.92e-58
RAB23	ENSG00000112210.11	6.89	0.63	2.275	7.02e-58
CD47	ENSG00000196776.14	90.917	16.02	2.433	7.38e-58
HLA-DQA1	ENSG00000196735.11	57.281	1.41	4.596	7.89e-58
PAM	ENSG00000145730.20	144.908	26.591	2.403	8.36e-58
SCO2	ENSG00000130489.12	31.491	6.67	2.083	8.72e-58
SERINC5	ENSG00000164300.15	12.63	2.35	2.025	8.88e-58
TSPAN9	ENSG00000011105.11	22.5	4.55	2.082	9.18e-58
TPI1	ENSG00000111669.14	461.791	92.661	2.305	9.32e-58
GMFG	ENSG00000130755.12	42.801	4.06	3.114	9.67e-58
WFDC2	ENSG00000101443.17	202.348	7.9	4.514	9.77e-58
RAN	ENSG00000132341.11	373.664	74.31	2.315	1.04e-57
CYP2S1	ENSG00000167600.13	23.4	0.18	4.37	1.09e-57
LIMA1	ENSG00000050405.13	65.58	11.88	2.37	1.19e-57
2020-09-10	ENSG00000186522.14	27.07	5.44	2.124	1.19e-57
GJA1	ENSG00000152661.7	36.569	3.11	3.192	1.2e-57
VAV1	ENSG00000141968.7	8.25	0.45	2.673	1.24e-57
TIPARP	ENSG00000163659.12	16.19	3.05	2.086	1.27e-57
ETV7	ENSG00000010030.13	6.68	0.4	2.456	1.28e-57
TFEB	ENSG00000112561.17	23.07	4.54	2.119	1.32e-57
PSMB8-AS1	ENSG00000204261.8	21.98	2.58	2.682	1.4e-57
DPP10-AS1	ENSG00000235026.5	0.18	5.47	-2.455	1.41e-57
STOM	ENSG00000148175.12	73.16	11.1	2.616	1.43e-57
LINC01503	ENSG00000233901.5	8.98	0.48	2.753	1.47e-57
FMNL3	ENSG00000161791.13	9.25	1.13	2.267	1.53e-57
SERPINB8	ENSG00000166401.13	9.4	1.51	2.051	1.53e-57
CCL5	ENSG00000271503.5	22.88	1.1	3.507	1.62e-57
PDGFB	ENSG00000100311.16	14.09	2.39	2.154	1.63e-57
UPP1	ENSG00000183696.13	35.981	5.24	2.567	1.65e-57
MKNK1	ENSG00000079277.19	18.97	95.312	-2.27	1.77e-57
SLC9A3R2	ENSG00000065054.13	99.421	18.34	2.376	1.8e-57
CAST	ENSG00000153113.23	112.228	21.35	2.341	1.81e-57
FYN	ENSG00000010810.17	32.491	5.44	2.379	1.84e-57
ICAM2	ENSG00000108622.10	28.829	5.71	2.152	1.84e-57
COMT	ENSG00000093010.11	144.867	33.481	2.081	2.07e-57
C1QA	ENSG00000173372.16	182.48	10.28	4.024	2.22e-57
TMEM43	ENSG00000170876.7	46.96	9.94	2.132	2.36e-57
HMOX1	ENSG00000100292.16	21.31	1.77	3.01	2.54e-57
HLA-E	ENSG00000204592.8	388.157	56.861	2.75	2.63e-57
QPCT	ENSG00000115828.15	21.791	1.57	3.149	2.74e-57
OSBPL3	ENSG00000070882.12	14.23	1.45	2.636	2.82e-57
NOTCH3	ENSG00000074181.8	31.6	3.85	2.749	2.83e-57
HMGB1	ENSG00000189403.14	272.006	65.181	2.044	3.05e-57
H2AFY2	ENSG00000099284.13	14.54	2.69	2.074	3.25e-57
PI3	ENSG00000124102.4	41.409	0.33	4.995	3.32e-57
ADAM10	ENSG00000137845.14	41.599	6.66	2.475	3.42e-57
VMO1	ENSG00000182853.11	5.38	0.42	2.168	3.42e-57
IER5	ENSG00000162783.10	10.78	1.94	2.002	3.61e-57
NCEH1	ENSG00000144959.9	11.57	1.48	2.342	3.75e-57
SIPA1	ENSG00000213445.8	46.278	7.84	2.419	3.91e-57
LIMS1	ENSG00000169756.16	27.801	4.19	2.472	4.16e-57
PXDC1	ENSG00000168994.13	38.791	6.42	2.423	4.24e-57
IRAK2	ENSG00000134070.4	6.1	0.57	2.177	4.41e-57
WISP1	ENSG00000104415.13	8.46	0.17	3.015	4.59e-57
KLF4	ENSG00000136826.14	27.41	3.13	2.782	4.72e-57
TYROBP	ENSG00000011600.11	156.161	9.38	3.92	4.74e-57
COL17A1	ENSG00000065618.16	62.141	0.08	5.869	4.97e-57
LPCAT2	ENSG00000087253.11	10.76	1.33	2.335	5.24e-57
NR2F1-AS1	ENSG00000237187.8	9.24	1.09	2.293	5.29e-57
AVPI1	ENSG00000119986.6	16.59	3.35	2.016	5.45e-57
ADHFE1	ENSG00000147576.15	3.18	16.549	-2.07	5.53e-57
CD9	ENSG00000010278.11	252.807	33.62	2.874	5.84e-57
C14orf80	ENSG00000185347.17	11.05	1.83	2.09	6.24e-57
SNRPD2	ENSG00000125743.10	293.333	70.521	2.041	6.47e-57
SFRP2	ENSG00000145423.4	351.114	5.74	5.707	6.5e-57
PXN	ENSG00000089159.15	64.391	14.77	2.052	9.07e-57
RP11-1100L3.7	ENSG00000257663.1	17.72	3.47	2.066	9.16e-57
GCNT1	ENSG00000187210.12	6.02	0.48	2.246	9.18e-57
PTGFRN	ENSG00000134247.9	54.371	8.34	2.568	9.52e-57
HCST	ENSG00000126264.9	20.959	1.71	3.019	9.73e-57
ADGRA2	ENSG00000020181.17	17.759	1.7	2.797	9.99e-57
VAMP5	ENSG00000168899.4	57.34	11.34	2.241	1.01e-56
SESTD1	ENSG00000187231.13	21.88	3.65	2.299	1.14e-56
ARID5B	ENSG00000150347.14	8.27	1.04	2.184	1.22e-56
PTGER2	ENSG00000125384.6	4.82	0.24	2.231	1.25e-56
AKAP2	ENSG00000241978.9	16.57	2.05	2.526	1.27e-56
PLEC	ENSG00000178209.14	71.988	10.01	2.729	1.32e-56
CCL18	ENSG00000275385.1	29.331	0.05	4.852	1.33e-56
CKMT1B	ENSG00000237289.9	20.06	1.58	3.029	1.35e-56
LAMC1	ENSG00000135862.5	51.161	8.77	2.417	1.47e-56
PLEK2	ENSG00000100558.8	51.588	2.68	3.837	1.48e-56
GLIPR2	ENSG00000122694.15	20.831	1.44	3.161	1.64e-56
C6orf1	ENSG00000186577.11	35.631	7.81	2.056	1.73e-56
ETS2	ENSG00000157557.11	55.05	6.81	2.843	1.78e-56
PROC	ENSG00000115718.17	4.39	0.23	2.132	2.1e-56
PLCB3	ENSG00000149782.11	20.7	3.35	2.319	2.2e-56
IGFBP7	ENSG00000163453.11	779.172	97.092	2.992	2.35e-56
IFI30	ENSG00000216490.3	235.583	20.069	3.489	2.54e-56
TRIM15	ENSG00000204610.12	8.02	0.01	3.159	2.58e-56
OAT	ENSG00000065154.11	46.029	9.55	2.156	2.76e-56
DSG2	ENSG00000046604.12	43.51	6.27	2.614	2.89e-56
HLA-DQB2	ENSG00000232629.8	8.11	0.14	2.998	2.99e-56
PLXNC1	ENSG00000136040.8	5.56	0.55	2.081	3.39e-56
VSTM4	ENSG00000165633.12	4.56	0.39	2	3.5e-56
ALDH2	ENSG00000111275.12	139.478	22.841	2.559	3.58e-56
ENTPD2	ENSG00000054179.11	10.96	1.02	2.566	3.85e-56
TRAC	ENSG00000277734.4	23.33	0.82	3.741	4.03e-56
SORL1	ENSG00000137642.12	13.26	2.07	2.216	4.19e-56
LIPG	ENSG00000101670.11	6.07	0.45	2.286	4.6e-56
CCDC71L	ENSG00000253276.2	14.65	2.88	2.012	4.72e-56
DUSP5	ENSG00000138166.5	23.169	2.15	2.94	5.06e-56
KIRREL	ENSG00000183853.17	12.23	1.45	2.433	5.17e-56
EFNA3	ENSG00000143590.13	7.29	0.54	2.428	5.2e-56
IGHG1	ENSG00000211896.6	886.329	3.9	7.501	5.21e-56
C1QTNF1	ENSG00000173918.14	33.91	5.2	2.493	5.38e-56
C1QTNF6	ENSG00000133466.13	14.37	2.03	2.343	5.46e-56
PSME2	ENSG00000100911.13	232.985	49.752	2.205	5.63e-56
EGLN3	ENSG00000129521.13	26.93	1.65	3.398	5.8e-56
ZG16B	ENSG00000162078.11	42.449	0.41	4.946	6.16e-56
PTGS1	ENSG00000095303.14	6.72	0.66	2.217	6.81e-56
GAL3ST4	ENSG00000197093.10	6.36	0.44	2.354	7.54e-56
LINC01133	ENSG00000224259.5	25.44	0.12	4.561	7.55e-56
SCPEP1	ENSG00000121064.12	47.679	9.06	2.275	7.59e-56
KIAA1211	ENSG00000109265.12	4.38	0.13	2.251	7.98e-56
DHCR7	ENSG00000172893.15	22.65	4.65	2.066	8.07e-56
CRIM1	ENSG00000150938.9	19.99	3.68	2.165	8.47e-56
CRTAP	ENSG00000170275.14	104.538	19.87	2.338	8.54e-56
MORF4L1	ENSG00000185787.14	216.061	51.599	2.045	8.96e-56
PARP4	ENSG00000102699.5	30.549	5.95	2.183	1.1e-55
HLA-C	ENSG00000204525.14	715.198	86.521	3.033	1.17e-55
TNFRSF1A	ENSG00000067182.7	124.862	24.271	2.316	1.3e-55
AIM1L	ENSG00000176092.13	9	0.16	3.108	1.34e-55
PMEPA1	ENSG00000124225.15	117.099	9.77	3.455	1.41e-55
ARHGAP26	ENSG00000145819.15	13.51	1.61	2.475	1.45e-55
FRMD6	ENSG00000139926.15	15.03	1.64	2.602	1.46e-55
GPNMB	ENSG00000136235.15	89.393	4.46	4.049	1.47e-55
LCP1	ENSG00000136167.13	33.261	2.08	3.476	1.47e-55
PRRX2	ENSG00000167157.10	6.84	0.28	2.615	1.67e-55
CPNE2	ENSG00000140848.16	23.769	5.06	2.031	1.68e-55
NUCB1	ENSG00000104805.15	255.52	59.531	2.083	1.74e-55
ARRDC2	ENSG00000105643.9	38.869	6.99	2.319	1.76e-55
APOBR	ENSG00000184730.10	6.16	0.38	2.375	1.78e-55
PTGR1	ENSG00000106853.16	40.411	7.81	2.233	1.79e-55
GBP3	ENSG00000117226.11	25.37	1.89	3.19	2.16e-55
NPTN	ENSG00000156642.16	93.422	22.529	2.005	2.16e-55
APLNR	ENSG00000134817.10	11.99	0.46	3.153	2.36e-55
SRI	ENSG00000075142.13	154.835	34.77	2.123	2.36e-55
WNT2	ENSG00000105989.8	4.96	0.02	2.547	2.74e-55
FAM102A	ENSG00000167106.11	62.422	13.53	2.126	2.8e-55
CPXM1	ENSG00000088882.7	17.19	0.76	3.37	3.38e-55
MET	ENSG00000105976.14	23.73	2.31	2.901	3.68e-55
ROBO1	ENSG00000169855.19	9.06	0.79	2.491	3.81e-55
HOXB6	ENSG00000108511.9	10.88	0.44	3.044	3.95e-55
EFNA4	ENSG00000243364.7	16.88	2.04	2.556	4.22e-55
GTF2IRD1	ENSG00000006704.10	22.139	4.21	2.151	4.47e-55
CEMIP	ENSG00000103888.15	9.75	0.33	3.015	4.57e-55
ST6GALNAC1	ENSG00000070526.14	27.27	0.41	4.326	4.59e-55
VAT1	ENSG00000108828.15	106.661	25.389	2.028	4.59e-55
MAOB	ENSG00000069535.13	26.489	2.76	2.87	4.64e-55
RENBP	ENSG00000102032.12	11.17	0.93	2.657	5.03e-55
TCN1	ENSG00000134827.7	101.504	0.69	5.922	5.21e-55
CKMT1A	ENSG00000223572.9	19.99	1.7	2.959	5.27e-55
STX7	ENSG00000079950.13	20.649	4.23	2.049	5.62e-55
CERS6-AS1	ENSG00000227617.8	22.389	2.91	2.581	5.67e-55
FAM127A	ENSG00000134590.13	95.299	21.69	2.085	5.78e-55
FMOD	ENSG00000122176.10	39.799	5.06	2.751	6.27e-55
PTPN6	ENSG00000111679.16	47.698	10.23	2.116	6.44e-55
PMP22	ENSG00000109099.13	68.702	8.27	2.911	7.04e-55
EHBP1L1	ENSG00000173442.11	47.649	6.68	2.663	7.5e-55
P3H3	ENSG00000110811.19	26.891	5.7	2.058	8.29e-55
MUC3A	ENSG00000169894.17	34.929	0.77	4.343	8.77e-55
SRGN	ENSG00000122862.4	94.208	7.89	3.421	9.29e-55
HMGB1P5	ENSG00000132967.9	52.691	11.19	2.139	9.98e-55
MYL12A	ENSG00000101608.12	568.414	89.771	2.649	1.07e-54
MTMR11	ENSG00000014914.19	34.779	2.72	3.266	1.13e-54
DOK5	ENSG00000101134.11	5.14	0.2	2.355	1.13e-54
EFEMP2	ENSG00000172638.12	81.43	10.52	2.839	1.23e-54
EBP	ENSG00000147155.10	77.718	16.829	2.142	1.28e-54
MGAT4B	ENSG00000161013.16	165.891	31.15	2.376	1.31e-54
ADGRF1	ENSG00000153292.15	11.63	0.08	3.548	1.38e-54
TAP2	ENSG00000204267.13	33.56	5.38	2.437	1.42e-54
GALE	ENSG00000117308.14	67.982	7.28	3.059	1.47e-54
FERMT3	ENSG00000149781.12	28.271	2.39	3.11	1.74e-54
GZMA	ENSG00000145649.7	7.96	0.32	2.763	1.96e-54
NAALADL1	ENSG00000168060.14	7.79	1	2.136	2.02e-54
PHLDA3	ENSG00000174307.6	56.881	8.65	2.584	2.03e-54
FBLN2	ENSG00000163520.13	31.34	2.14	3.364	2.26e-54
RP11-468E2.1	ENSG00000254692.1	12.57	0.29	3.395	2.3e-54
HLA-DMA	ENSG00000204257.14	106.838	9	3.431	2.37e-54
FAS	ENSG00000026103.19	11.36	1.95	2.067	2.38e-54
EPS8	ENSG00000151491.12	38.641	5.74	2.556	2.41e-54
ADAM8	ENSG00000151651.15	28.889	2.46	3.111	2.67e-54
TREM2	ENSG00000095970.16	23.801	0.97	3.654	2.72e-54
TNFRSF10A	ENSG00000104689.9	8.71	0.87	2.376	3.04e-54
PLEKHA4	ENSG00000105559.11	27.62	4.79	2.305	3.27e-54
WIPF1	ENSG00000115935.16	23.591	2.53	2.8	3.3e-54
FABP3	ENSG00000121769.7	13.16	0.87	2.921	3.39e-54
SPTSSB	ENSG00000196542.8	5.07	0.22	2.315	3.55e-54
IFIT2	ENSG00000119922.8	6.98	0.68	2.248	3.6e-54
TNS4	ENSG00000131746.12	20.559	0.06	4.346	3.61e-54
HLX	ENSG00000136630.12	11.89	1.75	2.229	3.93e-54
ERO1L	ENSG00000197930.12	37.801	7.39	2.209	3.99e-54
SLC4A11	ENSG00000088836.12	5.85	0.21	2.501	4.06e-54
MIA	ENSG00000261857.6	54.78	0.41	5.306	4.1e-54
NES	ENSG00000132688.10	12.86	1.91	2.252	4.16e-54
STAT1	ENSG00000115415.18	53.578	8.2	2.569	4.25e-54
LSP1	ENSG00000130592.13	48.789	3.96	3.327	4.31e-54
LCK	ENSG00000182866.16	8.98	0.35	2.886	4.42e-54
PITX1	ENSG00000069011.15	13.09	0.08	3.706	4.54e-54
MEI1	ENSG00000167077.12	6.58	0.33	2.511	4.77e-54
VGLL4	ENSG00000144560.13	41.76	9.39	2.041	4.87e-54
SUGCT	ENSG00000175600.15	16.42	0.58	3.463	5.06e-54
CD4	ENSG00000010610.9	23.11	2.05	2.983	5.09e-54
TRBV25-1	ENSG00000211751.7	14.41	0.51	3.351	5.29e-54
CD14	ENSG00000170458.13	56.398	5.93	3.05	5.78e-54
COL11A1	ENSG00000060718.18	30.6	0.13	4.806	6.14e-54
MDFIC	ENSG00000135272.9	11.9	1.45	2.397	6.14e-54
LMO4	ENSG00000143013.12	72.458	11.05	2.608	6.83e-54
ITGAV	ENSG00000138448.11	39.829	6.47	2.45	7.2e-54
PHLDA2	ENSG00000181649.5	44.68	1.03	4.492	7.29e-54
ARHGAP23	ENSG00000275832.4	13.16	1.42	2.549	7.71e-54
CDKN2B	ENSG00000147883.10	11.16	0.53	2.991	7.79e-54
CSF2RA	ENSG00000198223.14	8.73	0.47	2.727	7.93e-54
RGS19	ENSG00000171700.13	14.72	2.83	2.037	7.96e-54
HVCN1	ENSG00000122986.13	6.69	0.57	2.292	7.97e-54
MYO1D	ENSG00000176658.16	47.1	10.41	2.076	9.39e-54
OAS2	ENSG00000111335.12	16.549	0.48	3.568	9.73e-54
PLEKHA6	ENSG00000143850.12	20.559	3.46	2.273	1.13e-53
CLIC3	ENSG00000169583.12	24.421	0.3	4.289	1.26e-53
NCK1	ENSG00000158092.6	23.46	5.02	2.023	1.29e-53
C1orf116	ENSG00000182795.12	27.23	3.85	2.541	1.31e-53
PKIG	ENSG00000168734.13	44.891	9.76	2.093	1.34e-53
TFAP2A	ENSG00000137203.10	5.75	0.14	2.566	1.35e-53
PRC1	ENSG00000198901.13	17.259	3.52	2.014	1.41e-53
FAM20C	ENSG00000177706.8	37.361	7.26	2.215	1.51e-53
TSPAN18	ENSG00000157570.11	6.31	0.55	2.238	1.57e-53
CCND1	ENSG00000110092.3	56.68	10.99	2.266	1.58e-53
SEMA3F	ENSG00000001617.11	12.64	2.33	2.034	1.58e-53
CASP1	ENSG00000137752.22	26.679	2.65	2.923	1.67e-53
CLEC2B	ENSG00000110852.4	10.32	0.97	2.523	1.69e-53
SYT11	ENSG00000132718.8	6.93	0.69	2.23	1.7e-53
TMEM158	ENSG00000249992.1	8.02	0.6	2.495	1.75e-53
SLC22A3	ENSG00000146477.5	6.21	0.19	2.599	1.78e-53
CLIP3	ENSG00000105270.14	9.21	1.23	2.195	1.83e-53
EVA1C	ENSG00000166979.12	33.4	6.63	2.173	1.83e-53
FANCA	ENSG00000187741.14	9.56	1.28	2.212	1.84e-53
PRRX1	ENSG00000116132.11	17.43	1.05	3.168	1.9e-53
PTPRH	ENSG00000080031.9	21.23	1.92	2.928	2e-53
TREM1	ENSG00000124731.12	11.81	0.21	3.404	2.01e-53
MEIS3	ENSG00000105419.17	12.9	1.62	2.407	2.09e-53
TNC	ENSG00000041982.14	17.869	0.62	3.542	2.11e-53
MYL6	ENSG00000092841.18	2224.24	394.258	2.493	2.12e-53
PTHLH	ENSG00000087494.15	5.1	0.21	2.334	2.37e-53
CH17-360D5.2	ENSG00000276850.4	5.41	0.03	2.638	2.83e-53
SPDEF	ENSG00000124664.10	14.83	0.14	3.796	2.86e-53
CPVL	ENSG00000106066.13	31.89	2.51	3.228	2.97e-53
KLHL5	ENSG00000109790.16	14.51	2.52	2.14	3.09e-53
DACT1	ENSG00000165617.14	9.57	0.65	2.679	3.19e-53
BAG3	ENSG00000151929.9	33.15	6.45	2.197	3.31e-53
SLC12A2	ENSG00000064651.13	17.39	2.11	2.564	3.39e-53
RBMS1	ENSG00000153250.17	26.99	4.46	2.358	3.54e-53
GP2	ENSG00000169347.16	19.889	13619.6	-9.349	3.79e-53
CYBRD1	ENSG00000071967.11	44.901	4.56	3.045	4.28e-53
STC1	ENSG00000159167.11	12.77	1.04	2.755	4.42e-53
ANTXR2	ENSG00000163297.16	44.27	3.62	3.293	5.26e-53
CEACAM5	ENSG00000105388.14	134.279	0.07	6.982	5.59e-53
CALHM2	ENSG00000138172.10	20.41	3.23	2.34	5.74e-53
2020-03-03	ENSG00000173926.5	9.96	1.6	2.076	6.5e-53
ALDH1B1	ENSG00000137124.6	15.64	2.99	2.06	6.55e-53
NAT14	ENSG00000090971.4	19.521	3.55	2.173	7.37e-53
PLXDC1	ENSG00000161381.13	12.87	1.92	2.248	8.73e-53
SMOX	ENSG00000088826.17	20.559	4.28	2.03	8.86e-53
QSOX1	ENSG00000116260.16	190.216	35.971	2.371	9.31e-53
TFF1	ENSG00000160182.2	481.702	0.29	8.548	1.01e-52
ADAM28	ENSG00000042980.12	29.67	1.84	3.433	1.06e-52
VSTM2L	ENSG00000132821.11	20.46	0.71	3.65	1.08e-52
IGFBP4	ENSG00000141753.6	399.845	51.99	2.919	1.18e-52
TSPAN14	ENSG00000108219.14	46.291	10.7	2.015	1.19e-52
TNFSF10	ENSG00000121858.10	51.31	8.1	2.523	1.23e-52
IRF1	ENSG00000125347.13	41.821	5.33	2.758	1.27e-52
MMP1	ENSG00000196611.4	59.999	0.15	5.729	1.37e-52
BAMBI	ENSG00000095739.10	10.3	1.79	2.018	1.5e-52
NTM	ENSG00000182667.14	18.16	0.18	4.021	1.53e-52
CD86	ENSG00000114013.15	6.24	0.28	2.5	1.59e-52
CLDN11	ENSG00000013297.10	7.1	0.48	2.452	1.63e-52
TMEM123	ENSG00000152558.14	94.549	19.9	2.193	1.76e-52
ACP5	ENSG00000102575.10	55.479	5.22	3.183	2.18e-52
THEMIS2	ENSG00000130775.15	21.72	1.92	2.96	2.24e-52
TPST2	ENSG00000128294.15	18.4	132.064	-2.778	2.33e-52
KLK1	ENSG00000167748.10	24.06	1669.15	-6.058	2.63e-52
SMAD7	ENSG00000101665.8	16.88	3.46	2.003	2.67e-52
TRHDE-AS1	ENSG00000236333.3	0.32	4.79	-2.133	2.71e-52
HDGFRP3	ENSG00000166503.8	14.99	2.19	2.326	2.78e-52
RP11-14N7.2	ENSG00000232527.7	10.16	1.17	2.363	3.08e-52
FAT1	ENSG00000083857.13	79.439	14.3	2.394	3.1e-52
RPLP0P2	ENSG00000243742.5	3.86	0.1	2.143	3.11e-52
TMEM171	ENSG00000157111.12	5	0.18	2.346	3.34e-52
ROR2	ENSG00000169071.14	6.04	0.58	2.156	3.34e-52
LYN	ENSG00000254087.7	19.49	3.37	2.229	3.35e-52
ICAM1	ENSG00000090339.8	35.37	2.91	3.218	3.36e-52
PM20D1	ENSG00000162877.12	0.39	27.429	-4.354	3.57e-52
ERN2	ENSG00000134398.12	35.041	0.23	4.873	4.05e-52
CD93	ENSG00000125810.9	16.99	2.58	2.329	4.35e-52
EPCAM	ENSG00000119888.10	327.919	53.341	2.598	4.52e-52
PELI1	ENSG00000197329.11	17.43	3.22	2.127	4.79e-52
TCEAL7	ENSG00000182916.7	4.81	0.41	2.043	4.81e-52
H3F3AP4	ENSG00000235655.3	245.52	44.47	2.439	5.65e-52
ACY1	ENSG00000243989.7	40.14	7.21	2.325	5.7e-52
GLIPR1	ENSG00000139278.9	16	1.32	2.873	5.78e-52
AC156455.1	ENSG00000256546.1	2.03	11.43	-2.036	5.79e-52
APOE	ENSG00000130203.9	220.295	10.01	4.329	5.85e-52
CAV1	ENSG00000105974.11	42.261	5.06	2.836	6.07e-52
MSMO1	ENSG00000052802.12	44.289	7.19	2.467	6.22e-52
SLC5A1	ENSG00000100170.9	11.07	0.43	3.077	6.27e-52
MXRA5	ENSG00000101825.7	35.26	1.81	3.69	6.31e-52
LEMD1	ENSG00000186007.9	15.11	0.05	3.939	6.38e-52
MFNG	ENSG00000100060.17	11.18	1.74	2.152	6.9e-52
CERCAM	ENSG00000167123.18	53.94	9.42	2.398	7.34e-52
DACT3	ENSG00000197380.10	4.37	0.33	2.014	8.57e-52
UGT1A10	ENSG00000242515.5	17.09	0	4.177	9.54e-52
SPON2	ENSG00000159674.11	95.14	9.66	3.173	9.61e-52
FBLIM1	ENSG00000162458.12	60.748	13.24	2.116	9.96e-52
EVI2A	ENSG00000126860.11	8.8	0.43	2.777	1.01e-51
PLXND1	ENSG00000004399.12	69.3	13.77	2.251	1.03e-51
GNB4	ENSG00000114450.9	6.48	0.68	2.155	1.05e-51
CST7	ENSG00000077984.5	8.68	0.52	2.671	1.06e-51
UBALD2	ENSG00000185262.8	80.61	16.01	2.262	1.06e-51
PNMA2	ENSG00000240694.8	5.59	0.54	2.097	1.17e-51
ASAP2	ENSG00000151693.9	14.5	1.93	2.403	1.22e-51
HSPH1	ENSG00000120694.19	45.879	9.95	2.098	1.32e-51
RAMP2	ENSG00000131477.10	29.25	5.38	2.245	1.34e-51
NMU	ENSG00000109255.11	10.41	0.03	3.47	1.39e-51
CALML4	ENSG00000129007.14	34.489	5.13	2.533	1.4e-51
STK17B	ENSG00000081320.10	10.36	1.62	2.116	1.61e-51
HSD17B14	ENSG00000087076.8	10.47	1.05	2.484	1.62e-51
PDGFRB	ENSG00000113721.13	63.689	8.34	2.792	1.64e-51
HOXB2	ENSG00000173917.10	13.19	1.49	2.511	1.83e-51
MLPH	ENSG00000115648.13	121.439	11.37	3.307	1.95e-51
ALOX5AP	ENSG00000132965.9	63.579	4.64	3.517	2e-51
ST6GAL1	ENSG00000073849.14	19.67	2.16	2.71	2.12e-51
TSPAN8	ENSG00000127324.8	343.198	12.72	4.649	2.2e-51
AC005339.2	ENSG00000268565.1	5.63	0.47	2.173	2.2e-51
ZEB1	ENSG00000148516.21	11.79	1.59	2.304	2.23e-51
ANXA11	ENSG00000122359.17	270.614	53.319	2.322	2.31e-51
LSM7	ENSG00000130332.14	118.217	25.419	2.174	2.31e-51
PPL	ENSG00000118898.15	27.41	3.86	2.547	2.45e-51
INF2	ENSG00000203485.12	89.927	12.8	2.72	2.65e-51
TGM2	ENSG00000198959.11	151.271	8.62	3.984	2.67e-51
COLGALT1	ENSG00000130309.10	50.509	11.31	2.065	2.67e-51
SOX4	ENSG00000124766.5	21.19	3.3	2.368	2.94e-51
SLAMF8	ENSG00000158714.10	9.61	0.61	2.72	3.42e-51
IGKV3-11	ENSG00000241351.2	198.982	1.69	6.216	5.43e-51
SERINC2	ENSG00000168528.11	143.21	12.74	3.392	5.45e-51
LPAR6	ENSG00000139679.15	20.129	3.2	2.331	5.95e-51
BAIAP2L2	ENSG00000128298.16	19.2	0.82	3.472	6.14e-51
ATP2B4	ENSG00000058668.14	33.19	5.52	2.391	6.63e-51
FAM3C2	ENSG00000174028.6	31.811	4.47	2.585	6.73e-51
CPXM2	ENSG00000121898.12	11.19	0.94	2.652	6.96e-51
SPTAN1	ENSG00000197694.13	127.698	30.89	2.013	7.13e-51
PDE1A	ENSG00000115252.18	5.57	0.62	2.02	7.75e-51
LPCAT4	ENSG00000176454.13	87.462	11.05	2.876	8.36e-51
COL6A2	ENSG00000142173.14	277.798	30.049	3.167	8.45e-51
P4HA1	ENSG00000122884.12	29.321	6	2.115	8.54e-51
HIST3H2A	ENSG00000181218.5	10.63	1.45	2.247	9.86e-51
DENND2D	ENSG00000162777.16	30.71	6.84	2.016	9.91e-51
ECM2	ENSG00000106823.12	6.25	0.57	2.207	1.02e-50
PARP14	ENSG00000173193.13	17.48	3.52	2.032	1.18e-50
CALD1	ENSG00000122786.19	125.957	13.64	3.116	1.22e-50
TPPP3	ENSG00000159713.10	46.179	5.34	2.896	1.22e-50
PYGL	ENSG00000100504.16	16.829	2.82	2.223	1.24e-50
IFT172	ENSG00000138002.14	53.69	9.17	2.427	1.29e-50
WNT10A	ENSG00000135925.8	5.06	0.03	2.557	1.35e-50
PON2	ENSG00000105854.12	66.611	15.44	2.04	1.46e-50
CTRL	ENSG00000141086.17	1.63	931.943	-8.471	1.83e-50
IGFL2	ENSG00000204866.8	14.65	0	3.968	1.89e-50
CPA4	ENSG00000128510.10	0.39	6.09	-2.351	1.89e-50
HOXB-AS3	ENSG00000233101.10	5.19	0.32	2.229	1.96e-50
C12orf75	ENSG00000235162.8	92.918	13.32	2.713	2.37e-50
PTPN12	ENSG00000127947.15	39.639	8.93	2.033	2.43e-50
TPBG	ENSG00000146242.8	17.08	2.9	2.213	2.67e-50
CD83	ENSG00000112149.9	6.43	0.63	2.188	2.68e-50
SLC44A2	ENSG00000129353.14	91.982	21.029	2.078	2.7e-50
MMP2	ENSG00000087245.12	258.567	16.99	3.851	2.82e-50
SHH	ENSG00000164690.7	4.38	0.04	2.371	3.08e-50
PCDHGC3	ENSG00000240184.6	44.68	10.29	2.017	3.16e-50
ADGRG6	ENSG00000112414.14	8.16	0.79	2.355	3.36e-50
BCL2A1	ENSG00000140379.7	8.61	0.23	2.966	3.37e-50
SERPINA1	ENSG00000197249.12	830.593	42.511	4.256	3.59e-50
NPC1L1	ENSG00000015520.14	8.03	0.19	2.924	3.91e-50
GPBAR1	ENSG00000179921.14	6.64	0.6	2.256	3.94e-50
SH3BP5	ENSG00000131370.15	15.34	2.47	2.235	4.03e-50
TMEM119	ENSG00000183160.8	28.24	2.17	3.205	4.05e-50
KLK6	ENSG00000167755.13	24.96	0.03	4.656	4.06e-50
CTSH	ENSG00000103811.15	338.543	43.98	2.916	4.26e-50
GRAMD1B	ENSG00000023171.14	6.88	0.45	2.442	4.88e-50
CD163L1	ENSG00000177675.8	4.25	0.26	2.059	5.05e-50
MX1	ENSG00000157601.13	38.051	3.77	3.033	6.09e-50
CCL20	ENSG00000115009.11	19.02	0.3	3.945	6.93e-50
CYBA	ENSG00000051523.10	378.696	38.529	3.264	7.19e-50
IGKV3-20	ENSG00000239951.1	183.915	1.36	6.292	7.59e-50
LMO2	ENSG00000135363.11	13.42	2.33	2.114	7.73e-50
SLC1A1	ENSG00000106688.11	11.05	0.79	2.751	7.92e-50
FAM83D	ENSG00000101447.13	4.23	0.1	2.249	8.31e-50
PDPN	ENSG00000162493.16	22.201	1.92	2.99	9.48e-50
HPN	ENSG00000105707.13	8.77	103.278	-3.416	9.58e-50
STK38L	ENSG00000211455.7	19.87	3.99	2.064	1.01e-49
RP11-626G11.3	ENSG00000261759.1	25.46	5.09	2.119	1.06e-49
MSRB3	ENSG00000174099.10	12.85	1.37	2.547	1.07e-49
GJB4	ENSG00000189433.5	4.01	0.01	2.31	1.08e-49
HOMER3	ENSG00000051128.18	30.12	5.05	2.363	1.09e-49
LY86	ENSG00000112799.8	9.98	0.5	2.872	1.1e-49
ZNF532	ENSG00000074657.13	16.13	2.82	2.165	1.16e-49
A2M	ENSG00000175899.14	183.787	28.3	2.657	1.29e-49
TRIM31	ENSG00000204616.10	18.08	0.14	4.065	1.31e-49
LOX	ENSG00000113083.12	14.06	1.18	2.788	1.31e-49
IFIT3	ENSG00000119917.13	17.019	1.81	2.681	1.32e-49
TSKU	ENSG00000182704.7	34.391	6.05	2.328	1.42e-49
KRT16	ENSG00000186832.8	28.999	0.15	4.705	1.48e-49
GALNT4	ENSG00000257594.3	13.81	1.2	2.751	1.71e-49
NPL	ENSG00000135838.13	9.65	1.34	2.186	1.78e-49
GABRP	ENSG00000094755.16	26	0.12	4.591	1.8e-49
PLEKHG6	ENSG00000008323.15	13.22	2.28	2.116	1.91e-49
DKK1	ENSG00000107984.9	9.98	0.11	3.306	2.06e-49
LINC01272	ENSG00000224397.5	6.96	0.31	2.603	2.06e-49
SERPINE1	ENSG00000106366.8	89.052	6.66	3.555	2.12e-49
DFNA5	ENSG00000105928.13	8.97	1.13	2.227	2.24e-49
SCARA3	ENSG00000168077.13	11.23	1.13	2.521	2.27e-49
EPHA2	ENSG00000142627.12	49.439	3.77	3.403	2.31e-49
COL7A1	ENSG00000114270.15	19.26	0.83	3.469	2.34e-49
CYP2C18	ENSG00000108242.12	7.6	0.04	3.048	2.64e-49
AMY2B	ENSG00000240038.6	11.68	1523.74	-6.91	2.82e-49
EMILIN1	ENSG00000138080.13	69.261	5.9	3.348	3e-49
CXCL14	ENSG00000145824.12	88.401	3.05	4.464	3.22e-49
CD3D	ENSG00000167286.9	9.89	0.41	2.949	3.24e-49
ETHE1	ENSG00000105755.7	67.199	14.77	2.113	3.46e-49
FCGR1A	ENSG00000150337.13	16.151	1.05	3.065	3.57e-49
IGKC	ENSG00000211592.6	2508.66	22.55	6.736	3.67e-49
MFAP5	ENSG00000197614.10	26.29	1.03	3.749	3.68e-49
MATN2	ENSG00000132561.13	22.98	3.62	2.376	4.09e-49
MXD1	ENSG00000059728.10	10.54	1.55	2.178	4.4e-49
ECSCR	ENSG00000249751.3	13.9	2.18	2.228	4.43e-49
FADS2	ENSG00000134824.13	21.561	3.27	2.402	4.57e-49
GREM1	ENSG00000166923.10	29.4	0.59	4.257	4.6e-49
CX3CL1	ENSG00000006210.6	24	3.83	2.372	4.7e-49
CD7	ENSG00000173762.7	5.64	0.41	2.236	5.07e-49
HLA-DOA	ENSG00000204252.12	12.46	0.69	2.994	5.29e-49
BZW1P2	ENSG00000198406.7	11.07	1.5	2.271	6.17e-49
ARL4D	ENSG00000175906.4	7.1	0.77	2.194	7.72e-49
OLFML1	ENSG00000183801.7	7.09	0.75	2.209	7.87e-49
LHFP	ENSG00000183722.7	28.259	4.66	2.37	7.99e-49
SULT1A4	ENSG00000213648.10	15.5	1.8	2.559	8.45e-49
SYCN	ENSG00000179751.6	4.07	5355.48	-10.045	8.56e-49
RP11-667K14.4	ENSG00000262533.1	5.65	0	2.733	8.72e-49
LRFN4	ENSG00000173621.8	12	1.21	2.556	9.39e-49
SFTA2	ENSG00000196260.3	64.128	1.54	4.68	9.51e-49
GAS7	ENSG00000007237.18	8.54	1.15	2.15	1.07e-48
PRSS3	ENSG00000010438.16	93.37	2570.08	-4.768	1.09e-48
FCGR3A	ENSG00000203747.9	37.869	1.85	3.77	1.14e-48
TRPV2	ENSG00000187688.14	17.92	2.64	2.378	1.18e-48
RNASE6	ENSG00000169413.2	17.67	1.64	2.822	1.2e-48
CCDC3	ENSG00000151468.10	9.46	1.16	2.276	1.29e-48
ADCY7	ENSG00000121281.12	8.25	1.01	2.202	1.43e-48
RP11-638I2.6	ENSG00000258504.2	13.04	1.13	2.721	1.45e-48
CLPS	ENSG00000137392.9	20.97	38160.7	-10.762	1.46e-48
ZBTB7C	ENSG00000184828.9	3.99	0.23	2.02	1.52e-48
FRZB	ENSG00000162998.4	10.35	0.81	2.649	1.62e-48
SMAGP	ENSG00000170545.16	34.741	6.06	2.34	2.19e-48
C1QC	ENSG00000159189.11	136.711	10.38	3.597	2.37e-48
CHST11	ENSG00000171310.10	11.08	1.24	2.431	2.52e-48
A4GALT	ENSG00000128274.15	17.14	2.2	2.503	2.69e-48
MYEOV	ENSG00000172927.7	36.39	0.92	4.283	2.8e-48
F2RL2	ENSG00000164220.6	5.48	0.24	2.386	3.12e-48
PIEZO1	ENSG00000103335.19	101.997	13.12	2.867	3.25e-48
MX2	ENSG00000183486.12	15.49	1.92	2.498	3.41e-48
RPS28P7	ENSG00000227097.5	1046.75	244.45	2.094	3.41e-48
CPT1C	ENSG00000169169.14	8.26	1.21	2.067	3.58e-48
FTL	ENSG00000087086.13	4414.7	722.322	2.61	3.79e-48
HOXA-AS2	ENSG00000253552.7	7.35	0.74	2.263	4.21e-48
FCGR2B	ENSG00000072694.18	12.41	0.57	3.094	4.3e-48
ARHGAP27	ENSG00000159314.11	31.871	4.13	2.68	5.22e-48
SLC6A14	ENSG00000268104.2	11.3	0.01	3.606	5.74e-48
CLRN3	ENSG00000180745.4	8.07	0.05	3.111	6.06e-48
PLA2G1B	ENSG00000170890.13	13.78	15125.5	-9.999	6.39e-48
CAPN8	ENSG00000203697.11	71.169	1.22	5.023	7.26e-48
IGLC1	ENSG00000211675.2	323.113	3.55	6.155	8.02e-48
TSPO	ENSG00000100300.17	295.988	34.811	3.052	8.19e-48
TMEM2	ENSG00000135048.13	49.121	9.45	2.262	8.4e-48
RHPN2	ENSG00000131941.7	25.871	3.34	2.63	9.09e-48
PLA2G7	ENSG00000146070.16	5.54	0.11	2.559	9.13e-48
HAVCR2	ENSG00000135077.8	7.66	0.57	2.464	9.38e-48
ABI3	ENSG00000108798.8	10.11	1.39	2.217	9.44e-48
CYGB	ENSG00000161544.9	24.62	4.31	2.27	9.86e-48
GNG2	ENSG00000186469.8	7.59	1.03	2.081	9.93e-48
NAPSB	ENSG00000131401.11	13.51	0.62	3.163	1.03e-47
BMP1	ENSG00000168487.17	24.21	4.78	2.125	1.04e-47
TNFSF13	ENSG00000161955.16	51.118	11.15	2.101	1.11e-47
PPP1R14D	ENSG00000166143.9	6.57	0.09	2.796	1.12e-47
RP11-320N7.2	ENSG00000256969.1	0.26	15.07	-3.673	1.15e-47
HCK	ENSG00000101336.12	13.07	0.93	2.866	1.17e-47
SDC4	ENSG00000124145.6	194.819	26.87	2.813	1.18e-47
AC093850.2	ENSG00000230838.1	5.16	0	2.623	1.2e-47
CEL	ENSG00000170835.13	19.291	12250	-9.238	1.22e-47
TEAD3	ENSG00000007866.18	20.15	3.97	2.089	1.24e-47
CTSL	ENSG00000135047.14	115.407	26.319	2.091	1.4e-47
ST14	ENSG00000149418.10	130.119	20.78	2.59	1.42e-47
IGLC3	ENSG00000211679.2	361.762	3.9	6.21	1.54e-47
IGHG3	ENSG00000211897.7	85.537	0.39	5.96	1.62e-47
IGSF6	ENSG00000140749.8	5.13	0.29	2.248	1.62e-47
LAT2	ENSG00000086730.16	11.44	1.5	2.315	1.82e-47
PECAM1	ENSG00000261371.5	36.161	6.15	2.378	1.87e-47
FCER1G	ENSG00000158869.10	90.421	7.83	3.372	2.06e-47
FA2H	ENSG00000103089.8	24.289	2.36	2.912	2.06e-47
F11R	ENSG00000158769.17	73.832	15.39	2.191	2.21e-47
SIPA1L2	ENSG00000116991.10	9.07	1.48	2.022	2.3e-47
FAM26F	ENSG00000188820.12	7.96	0.53	2.55	2.33e-47
CALCRL	ENSG00000064989.12	7.87	1.06	2.106	2.5e-47
CSRP1	ENSG00000159176.13	184.745	43.679	2.056	2.6e-47
SORD2P	ENSG00000259479.6	8.06	1.24	2.016	2.71e-47
IRF8	ENSG00000140968.10	13.3	1.17	2.72	2.75e-47
C1orf21	ENSG00000116667.12	23.779	4.84	2.085	2.82e-47
NCF2	ENSG00000116701.14	19.11	1.02	3.315	2.9e-47
CXCR5	ENSG00000160683.4	5.69	0.64	2.028	2.93e-47
SLAMF7	ENSG00000026751.16	5.65	0.14	2.544	3.77e-47
CMTM7	ENSG00000153551.13	50.07	8.25	2.465	4.02e-47
CCDC88B	ENSG00000168071.21	26.21	4.42	2.328	4.25e-47
AP002518.1	ENSG00000280653.1	109.273	0	6.785	4.31e-47
HMHA1	ENSG00000180448.10	23.03	4.69	2.078	4.31e-47
SPN	ENSG00000197471.11	3.89	0.22	2.003	4.65e-47
SAMD9L	ENSG00000177409.11	8.52	1.09	2.187	5.03e-47
SPI1	ENSG00000066336.11	24.71	2.28	2.971	5.18e-47
SNAI1	ENSG00000124216.3	7.83	0.94	2.186	5.51e-47
ARHGAP30	ENSG00000186517.13	7.66	0.77	2.291	5.61e-47
GLI1	ENSG00000111087.9	4.3	0.32	2.005	5.69e-47
TRIB1	ENSG00000173334.3	26.58	5.55	2.074	5.93e-47
ADGRG1	ENSG00000205336.11	92.308	21.85	2.03	6.39e-47
NRG4	ENSG00000169752.16	1.38	12.01	-2.451	6.5e-47
LDHA	ENSG00000134333.13	511.751	70.599	2.84	7.09e-47
IGLV2-23	ENSG00000211660.3	39.821	0.35	4.918	7.33e-47
GPR183	ENSG00000169508.6	9.84	0.51	2.844	7.41e-47
TMEM204	ENSG00000131634.13	29.41	5.62	2.2	7.69e-47
HIST1H2AC	ENSG00000180573.9	30.3	3.37	2.84	7.98e-47
IGKV4-1	ENSG00000211598.2	59.26	0.57	5.262	8.55e-47
LTB	ENSG00000227507.2	17.3	0.63	3.489	9.13e-47
ADAM12	ENSG00000148848.14	5.1	0.05	2.538	1.02e-46
FOLR2	ENSG00000165457.13	15.35	1.4	2.768	1.07e-46
RGS5	ENSG00000143248.12	38.961	6.12	2.489	1.13e-46
RUNX3	ENSG00000020633.18	4.34	0.26	2.083	1.3e-46
CCL15-CCL14	ENSG00000275688.4	8.49	0.24	2.936	1.39e-46
MST1R	ENSG00000164078.12	52.778	3.39	3.615	1.47e-46
BIRC3	ENSG00000023445.13	30.099	2.44	3.176	1.57e-46
METRNL	ENSG00000176845.12	56.09	8.92	2.525	1.63e-46
RASAL1	ENSG00000111344.11	13.56	1.01	2.857	1.68e-46
LILRB4	ENSG00000186818.12	10.82	0.59	2.894	1.83e-46
ITGA5	ENSG00000161638.10	57.229	8.36	2.637	1.96e-46
PCED1B-AS1	ENSG00000247774.6	13.41	1.15	2.745	2.05e-46
ANXA8	ENSG00000265190.6	12.49	0.1	3.616	2.22e-46
TNFRSF11B	ENSG00000164761.8	9	0.44	2.796	2.27e-46
TGIF1	ENSG00000177426.20	68.711	12.77	2.34	2.35e-46
SPON1	ENSG00000262655.3	18.23	1.8	2.78	2.4e-46
SLC1A5	ENSG00000105281.12	62.782	10.51	2.47	2.42e-46
PDLIM1	ENSG00000107438.8	187.571	36.549	2.328	2.43e-46
KITLG	ENSG00000049130.13	9.92	1.36	2.21	2.58e-46
SULT2B1	ENSG00000088002.11	6.93	0.22	2.7	2.6e-46
PPDPF	ENSG00000125534.9	489.952	93.299	2.38	2.73e-46
EPHB2	ENSG00000133216.16	7.95	1.03	2.14	2.76e-46
SDCBP2	ENSG00000125775.14	76.558	6.02	3.466	2.96e-46
COX7A1	ENSG00000161281.10	52.138	10.15	2.253	3e-46
FOXQ1	ENSG00000164379.5	10.31	0.59	2.831	3.09e-46
SCARF2	ENSG00000244486.7	12.2	1.78	2.247	3.17e-46
TPM2	ENSG00000198467.13	246.133	31.349	2.933	3.19e-46
EVI2B	ENSG00000185862.6	10.6	0.75	2.729	3.27e-46
IGHG4	ENSG00000211892.3	112.789	0.2	6.567	3.28e-46
ALDH3B1	ENSG00000006534.15	35.089	2.88	3.217	3.29e-46
AQP5	ENSG00000161798.6	37.281	0.48	4.693	3.32e-46
PLEKHG2	ENSG00000090924.14	15.6	2.93	2.079	3.73e-46
F2RL1	ENSG00000164251.4	30.271	5.05	2.37	3.89e-46
PCSK6	ENSG00000140479.16	7.58	1.12	2.017	4.35e-46
CST6	ENSG00000175315.2	12.58	0.2	3.5	4.72e-46
PRSS3P1	ENSG00000250591.3	0.04	15.6	-3.997	4.79e-46
DSE	ENSG00000111817.16	8.95	1.19	2.184	5.28e-46
LSR	ENSG00000105699.16	212.437	39.371	2.402	5.31e-46
TFF2	ENSG00000160181.8	138.169	0.51	6.526	5.37e-46
IGLC2	ENSG00000211677.2	812.373	7.85	6.522	5.54e-46
EHD2	ENSG00000024422.11	50.299	10.3	2.183	5.65e-46
AMICA1	ENSG00000160593.17	12.89	0.95	2.833	6.09e-46
ZYX	ENSG00000159840.15	152.979	30.73	2.279	6.29e-46
WFDC21P	ENSG00000261040.6	7.57	0.38	2.635	6.48e-46
FCGR2A	ENSG00000143226.13	29.25	2.46	3.128	6.59e-46
DUOX2	ENSG00000140279.12	32.751	0.12	4.913	6.74e-46
BIRC5	ENSG00000089685.14	6.61	0.25	2.606	6.77e-46
COL22A1	ENSG00000169436.16	4.49	0.1	2.319	6.79e-46
TINAGL1	ENSG00000142910.15	101.75	14.96	2.687	7.44e-46
PNLIPRP2	ENSG00000266200.6	4.11	2034.7	-8.638	7.46e-46
YAP1	ENSG00000137693.13	30.63	5.65	2.25	8.08e-46
HNRNPA1P33	ENSG00000213412.3	5.8	0.06	2.681	8.34e-46
IRF6	ENSG00000117595.10	29.96	6.6	2.026	9.21e-46
ARHGAP15	ENSG00000075884.12	6.06	0.52	2.216	9.58e-46
F5	ENSG00000198734.10	16.26	0.6	3.431	9.66e-46
TIE1	ENSG00000066056.13	11.95	1.71	2.257	9.78e-46
DDR2	ENSG00000162733.16	8.17	0.95	2.233	9.89e-46
RP11-175B9.3	ENSG00000236439.4	2.25	12.26	-2.029	9.98e-46
TFF3	ENSG00000160180.15	201.396	3.43	5.514	1.03e-45
PPIA	ENSG00000196262.13	1549.73	365.974	2.079	1.03e-45
LETM2	ENSG00000165046.12	8.11	1.18	2.063	1.11e-45
TWIST1	ENSG00000122691.12	5	0.2	2.322	1.21e-45
ASPHD1	ENSG00000174939.10	21.739	3.93	2.206	1.26e-45
HSH2D	ENSG00000196684.12	14.62	2.49	2.162	1.38e-45
MSR1	ENSG00000038945.14	12.92	0.99	2.806	1.44e-45
ALDOA	ENSG00000149925.16	1162.08	235.763	2.296	1.45e-45
IGHGP	ENSG00000253755.1	16.45	0	4.125	1.51e-45
LCN2	ENSG00000148346.11	1033.77	14.86	6.028	1.79e-45
GBP1	ENSG00000117228.9	16.09	1.72	2.652	1.93e-45
CPA2	ENSG00000158516.11	11.04	6821.62	-9.146	1.95e-45
PLEKHA2	ENSG00000169499.14	12.77	1.55	2.433	2e-45
PFKFB3	ENSG00000170525.18	35.041	5.88	2.389	2.13e-45
P4HA3	ENSG00000149380.11	4.2	0.16	2.164	2.23e-45
PTGIS	ENSG00000124212.5	11.76	0.81	2.818	2.28e-45
NDRG1	ENSG00000104419.14	132.807	30.311	2.095	2.33e-45
ERP27	ENSG00000139055.6	5.06	131.789	-4.454	2.54e-45
CD53	ENSG00000143119.12	38.39	3.09	3.268	2.75e-45
SLC7A5	ENSG00000103257.8	15.76	1.38	2.816	2.79e-45
IGKV3-15	ENSG00000244437.1	54.651	0.44	5.272	2.84e-45
EVPL	ENSG00000167880.7	14.47	1.07	2.902	2.92e-45
BNIP3	ENSG00000176171.11	12.03	128.871	-3.317	3.05e-45
CYP4F3	ENSG00000186529.14	3.59	0.1	2.061	3.58e-45
FGL1	ENSG00000104760.16	1.97	132.697	-5.492	3.59e-45
ADGRE5	ENSG00000123146.19	62.769	12.35	2.256	3.76e-45
ATP2C2	ENSG00000064270.12	8.62	0.51	2.672	3.99e-45
NKG7	ENSG00000105374.9	7.93	0.58	2.499	4.64e-45
MRVI1	ENSG00000072952.18	8.81	1.09	2.231	4.86e-45
C1QB	ENSG00000173369.15	181.634	14.66	3.544	5.22e-45
CXCL5	ENSG00000163735.6	25.43	0.07	4.626	5.24e-45
CD48	ENSG00000117091.9	12.25	0.57	3.077	5.24e-45
FMNL1	ENSG00000184922.13	20.841	3.03	2.438	5.31e-45
HSD11B1	ENSG00000117594.9	8.27	0.57	2.562	5.62e-45
TAGLN	ENSG00000149591.16	844.877	72.368	3.527	6.21e-45
DCBLD2	ENSG00000057019.15	13.34	2.21	2.159	6.29e-45
BLACAT1	ENSG00000281406.1	3.59	0.05	2.128	6.36e-45
CD3E	ENSG00000198851.9	11.78	0.71	2.902	6.46e-45
MS4A6A	ENSG00000110077.14	56.68	5.53	3.143	6.75e-45
MILR1	ENSG00000271605.5	6.12	0.64	2.118	7.08e-45
SLC38A3	ENSG00000188338.14	1.37	17.91	-2.996	7.21e-45
AKR1B10	ENSG00000198074.9	22.641	0.24	4.253	7.65e-45
NET1	ENSG00000173848.18	58.801	12.95	2.1	8.72e-45
FHL3	ENSG00000183386.9	28.019	5.85	2.083	9.26e-45
ADTRP	ENSG00000111863.12	3.85	0.1	2.14	9.59e-45
CD2	ENSG00000116824.4	7.05	0.42	2.503	9.7e-45
COL6A3	ENSG00000163359.15	188.118	12.97	3.759	1e-44
IGKV1-5	ENSG00000243466.1	49.009	0.46	5.098	1.03e-44
IGHM	ENSG00000211899.7	121.818	2.24	5.244	1.13e-44
GPHA2	ENSG00000149735.6	0.2	21.029	-4.198	1.24e-44
CD300LF	ENSG00000186074.18	3.79	0.16	2.046	1.3e-44
RSAD2	ENSG00000134321.11	6.91	0.7	2.218	1.31e-44
GLIS2	ENSG00000126603.8	22.611	4.43	2.12	1.32e-44
CTXN1	ENSG00000178531.5	5.5	0.61	2.013	1.41e-44
RP11-304L19.1	ENSG00000259933.6	6.16	0.27	2.495	1.46e-44
PSCA	ENSG00000167653.4	103.342	0.25	6.383	1.61e-44
CORO1A	ENSG00000102879.15	33.55	3.72	2.872	1.62e-44
PTK6	ENSG00000101213.6	18.84	0.94	3.354	1.87e-44
GATM	ENSG00000171766.15	52.94	529.247	-3.297	1.94e-44
APOC2	ENSG00000234906.8	6.95	0.16	2.777	2.27e-44
SLC39A4	ENSG00000147804.9	77.288	10.8	2.73	2.53e-44
IGKV1D-39	ENSG00000251546.1	102.089	0.88	5.777	2.59e-44
RASSF2	ENSG00000101265.15	7.08	0.77	2.191	2.59e-44
CELA2A	ENSG00000142615.7	4.53	10247.6	-10.856	2.76e-44
TGFA	ENSG00000163235.15	12.56	1.94	2.205	2.79e-44
APOC4-APOC2	ENSG00000224916.8	10.69	0.36	3.104	2.98e-44
FAM3D	ENSG00000198643.6	26.65	0.23	4.491	3.26e-44
MFGE8	ENSG00000140545.14	114.761	19.38	2.506	3.5e-44
HIC1	ENSG00000177374.12	7.79	1.13	2.045	3.53e-44
TRIM47	ENSG00000132481.6	54.018	7.77	2.649	3.61e-44
ITPR3	ENSG00000096433.10	30.29	4.61	2.48	3.78e-44
SH3D21	ENSG00000214193.9	5.24	0.44	2.115	3.85e-44
S100A2	ENSG00000196754.10	27.469	0.59	4.162	3.91e-44
[truncated: 567 more rows]
