# Supplementary material for: NR2F1-AS1 Promotes Pancreatic Ductal Adenocarcinoma Progression Through Competing Endogenous RNA Regulatory Network Constructed by Sponging miRNA-146a-5p/miRNA-877-5p
Source: Front Cell Dev Biol. 2021 Sep 28;9:736980. doi: 10.3389/fcell.2021.736980 (PMC8505696; doi:10.3389/fcell.2021.736980)
Supplement: Supplementary file 9 [file Table_7.XLSX]

## Sheet: 4.miRNA target gene
Supplementary Table 7--39 potential key genes
Gene symbol list
CDS1
VAT1
SLC39A1
PGK1
SLC2A3
STC1
PSMA4
CASK
SYT13
RCSD1
GALNT10
SPI1
RPA3
ZNF532
LCP2
KIF26B
SLCO3A1
NRP2
ROBO1
LRRC15
FOXM1
BAMBI
KIAA0930
TPST2
EID1
SRPX2
SKIL
AOX1
RALBP1
TP53INP2
LPCAT2
TWF2
ORAI1
CLTC
PDPN
MAT1A
COL6A3
CNP
HSD11B1
