# Supplementary material for: NR2F1-AS1 Promotes Pancreatic Ductal Adenocarcinoma Progression Through Competing Endogenous RNA Regulatory Network Constructed by Sponging miRNA-146a-5p/miRNA-877-5p
Source: Front Cell Dev Biol. 2021 Sep 28;9:736980. doi: 10.3389/fcell.2021.736980 (PMC8505696; doi:10.3389/fcell.2021.736980)
Supplement: Supplementary file 10 [file Table_8.XLSX]

## Sheet: Co-lncRNA
lncRNA	mRNA	Gene Symbol	Coefficient	p-Value	pattern
ENSG00000237187	ENSG00000113108	APBB3	0.2766	0.0349
ENSG00000237187	ENSG00000126749	EMG1	2.2929	0.0054
ENSG00000237187	ENSG00000176124	-	0.0646	6.0323e-05
ENSG00000237187	ENSG00000181652	ATG9B	0.1183	0.0142
ENSG00000237187	ENSG00000204815	TTC25	0.2739	1.0922e-06
ENSG00000237187	ENSG00000232388	SMIM26	4.9186	0.0017
ENSG00000237187	ENSG00000234616	JRK	0.331	0.0042
ENSG00000237187	ENSG00000000003	TSPAN6	3.3088	0.0018
ENSG00000237187	ENSG00000000419	DPM1	2.37	0.0119
ENSG00000237187	ENSG00000000460	C1orf112	0.1514	0.0265
ENSG00000237187	ENSG00000000971	CFH	6.3869	0.0174
ENSG00000237187	ENSG00000001460	STPG1	0.9471	0.0001
ENSG00000237187	ENSG00000001497	LAS1L	1.1678	0.0073
ENSG00000237187	ENSG00000001617	SEMA3F	2.7236	4.2597e-05
ENSG00000237187	ENSG00000001629	ANKIB1	1.1215	0.0076
ENSG00000237187	ENSG00000001631	KRIT1	0.5854	0.021
ENSG00000237187	ENSG00000002330	BAD	2.9943	0.0229
ENSG00000237187	ENSG00000004455	AK2	3.0284	0.0343
ENSG00000237187	ENSG00000004487	KDM1A	2.284	0.0034
ENSG00000237187	ENSG00000004777	ARHGAP33	0.1163	0.0235
ENSG00000237187	ENSG00000004838	ZMYND10	0.8019	0.0001
ENSG00000237187	ENSG00000004975	DVL2	0.8486	0.0105
ENSG00000237187	ENSG00000005001	PRSS22	3.6168	0.018
ENSG00000237187	ENSG00000005448	WDR54	3.1527	1.8671e-06
ENSG00000237187	ENSG00000005884	ITGA3	38.0221	8.5919e-06
ENSG00000237187	ENSG00000006007	GDE1	2.3519	0.0254
ENSG00000237187	ENSG00000006015	REX1BD	1.0042	0.0463
ENSG00000237187	ENSG00000006118	TMEM132A	3.0747	0.0003
ENSG00000237187	ENSG00000006327	TNFRSF12A	26.4239	0.0027
ENSG00000237187	ENSG00000006453	BAIAP2L1	20.4216	9.8209e-05
ENSG00000237187	ENSG00000006704	GTF2IRD1	0.9624	0.0386
ENSG00000237187	ENSG00000006712	PAF1	3.1482	0.0001
ENSG00000237187	ENSG00000006757	PNPLA4	0.5905	0.0421
ENSG00000237187	ENSG00000007038	PRSS21	6.9712	2.5141e-05
ENSG00000237187	ENSG00000007047	MARK4	0.5715	0.0041
ENSG00000237187	ENSG00000007202	KIAA0100	3.477	0.02
ENSG00000237187	ENSG00000007255	TRAPPC6A	5.1966	1.4644e-05
ENSG00000237187	ENSG00000007392	LUC7L	0.7562	0.0439
ENSG00000237187	ENSG00000007520	TSR3	3.5096	0.0016
ENSG00000237187	ENSG00000007545	CRAMP1	0.3495	0.0074
ENSG00000237187	ENSG00000008300	CELSR3	0.3059	0.0174
ENSG00000237187	ENSG00000008394	MGST1	15.6693	0.0281
ENSG00000237187	ENSG00000008513	ST3GAL1	3.4596	0.0416
ENSG00000237187	ENSG00000008853	RHOBTB2	0.483	0.0055
ENSG00000237187	ENSG00000008988	RPS20	99.8755	0.0031
ENSG00000237187	ENSG00000009307	CSDE1	10.352	0.0109
ENSG00000237187	ENSG00000009830	POMT2	0.3379	0.0437
ENSG00000237187	ENSG00000010361	FUZ	1.6696	3.8233e-06
ENSG00000237187	ENSG00000010438	PRSS3	-473.984	0.0196
ENSG00000237187	ENSG00000010626	LRRC23	2.1618	8.6552e-08
ENSG00000237187	ENSG00000011021	CLCN6	0.4305	0.0178
ENSG00000237187	ENSG00000011143	MKS1	0.4965	0.0023
ENSG00000237187	ENSG00000011422	PLAUR	10.2874	0.0161
ENSG00000237187	ENSG00000011478	QPCTL	0.6526	0.001
ENSG00000237187	ENSG00000011485	PPP5C	2.1477	0.0282
ENSG00000237187	ENSG00000012061	ERCC1	2.6652	0.0092
ENSG00000237187	ENSG00000012983	MAP4K5	1.5391	0.028
ENSG00000237187	ENSG00000013288	MAN2B2	1.9782	0.0031
ENSG00000237187	ENSG00000015532	XYLT2	1.0151	0.0004
ENSG00000237187	ENSG00000016864	GLT8D1	2.7801	0.0067
ENSG00000237187	ENSG00000018610	CXorf56	0.8532	0.032
ENSG00000237187	ENSG00000019549	SNAI2	3.5485	0.002
ENSG00000237187	ENSG00000020426	MNAT1	1.0468	0.0008
ENSG00000237187	ENSG00000020922	MRE11	0.2478	0.0498
ENSG00000237187	ENSG00000023445	BIRC3	4.5131	0.0418
ENSG00000237187	ENSG00000023608	SNAPC1	1.2919	2.1438e-07
ENSG00000237187	ENSG00000023909	GCLM	1.2292	0.0485
ENSG00000237187	ENSG00000024422	EHD2	9.479	8.4408e-06
ENSG00000237187	ENSG00000025770	NCAPH2	1.0729	0.013
ENSG00000237187	ENSG00000026036	-	5.3047	0.0011
ENSG00000237187	ENSG00000026297	RNASET2	7.1557	0.0163
ENSG00000237187	ENSG00000027001	MIPEP	0.777	0.0244
ENSG00000237187	ENSG00000027847	B4GALT7	1.5626	0.0024
ENSG00000237187	ENSG00000028310	BRD9	0.7203	0.0202
ENSG00000237187	ENSG00000029153	ARNTL2	1.1011	0.0088
ENSG00000237187	ENSG00000030066	NUP160	0.9038	0.0267
ENSG00000237187	ENSG00000030582	GRN	14.4642	0.046
ENSG00000237187	ENSG00000031691	CENPQ	0.2134	0.0364
ENSG00000237187	ENSG00000032742	IFT88	0.315	0.0391
ENSG00000237187	ENSG00000034239	EFCAB1	1.0989	2.4258e-05
ENSG00000237187	ENSG00000034510	TMSB10	447.601	0.0019
ENSG00000237187	ENSG00000034713	GABARAPL2	7.7068	0.0044
ENSG00000237187	ENSG00000035687	ADSS2	2.1952	0.0408
ENSG00000237187	ENSG00000037042	TUBG2	0.6489	0.0082
ENSG00000237187	ENSG00000037241	RPL26L1	1.8265	0.0093
ENSG00000237187	ENSG00000037637	FBXO42	0.5633	0.0278
ENSG00000237187	ENSG00000037897	METTL1	3.1309	8.5814e-06
ENSG00000237187	ENSG00000039560	RAI14	2.2958	0.0072
ENSG00000237187	ENSG00000039650	PNKP	1.584	0.0024
ENSG00000237187	ENSG00000041357	PSMA4	5.8198	0.0464
ENSG00000237187	ENSG00000041988	THAP3	0.545	0.0334
ENSG00000237187	ENSG00000042429	MED17	0.6715	0.0317
ENSG00000237187	ENSG00000042753	AP2S1	7.726	0.0055
ENSG00000237187	ENSG00000042832	TG	0.0291	0.0001
ENSG00000237187	ENSG00000043514	TRIT1	0.9355	0.0004
ENSG00000237187	ENSG00000044446	PHKA2	1.1866	0.0023
ENSG00000237187	ENSG00000046647	GEMIN8	0.4	0.0407
ENSG00000237187	ENSG00000046651	OFD1	0.764	0.0004
ENSG00000237187	ENSG00000047230	CTPS2	0.439	0.0293
ENSG00000237187	ENSG00000047578	KATNIP	0.6553	0.0126
ENSG00000237187	ENSG00000048342	CC2D2A	0.2645	0.0207
ENSG00000237187	ENSG00000049239	H6PD	3.1548	0.0016
ENSG00000237187	ENSG00000049449	RCN1	14.0727	2.8591e-06
ENSG00000237187	ENSG00000049541	RFC2	1.4076	0.0001
ENSG00000237187	ENSG00000049883	PTCD2	0.191	0.015
ENSG00000237187	ENSG00000050130	JKAMP	1.7876	0.0035
ENSG00000237187	ENSG00000051128	HOMER3	1.4127	0.035
ENSG00000237187	ENSG00000051596	THOC3	2.6449	0.0057
ENSG00000237187	ENSG00000052126	PLEKHA5	1.1305	0.0233
ENSG00000237187	ENSG00000052723	SIKE1	0.4707	0.0124
ENSG00000237187	ENSG00000053372	MRTO4	1.2743	0.0292
ENSG00000237187	ENSG00000053747	LAMA3	26.682	0.0002
ENSG00000237187	ENSG00000053900	ANAPC4	0.5103	0.0167
ENSG00000237187	ENSG00000054277	OPN3	1.4149	1.0352e-05
ENSG00000237187	ENSG00000054598	FOXC1	0.7887	0.0303
ENSG00000237187	ENSG00000054611	TBC1D22A	0.9439	0.028
ENSG00000237187	ENSG00000055070	SZRD1	2.8948	0.046
ENSG00000237187	ENSG00000056050	HPF1	1.1692	0.0217
ENSG00000237187	ENSG00000056277	ZNF280C	0.0793	0.0239
ENSG00000237187	ENSG00000057019	DCBLD2	6.3414	0.0061
ENSG00000237187	ENSG00000058085	LAMC2	45.6341	1.8282e-05
ENSG00000237187	ENSG00000058091	CDK14	1.9602	3.9498e-06
ENSG00000237187	ENSG00000058453	CROCC	0.7592	0.0131
ENSG00000237187	ENSG00000058668	ATP2B4	1.6104	0.0238
ENSG00000237187	ENSG00000060138	YBX3	6.6089	0.003
ENSG00000237187	ENSG00000060642	PIGV	0.4877	0.0297
ENSG00000237187	ENSG00000060656	PTPRU	3.1662	0.0003
ENSG00000237187	ENSG00000060688	SNRNP40	1.1969	0.0483
ENSG00000237187	ENSG00000061656	SPAG4	1.3571	0.0007
ENSG00000237187	ENSG00000061938	TNK2	2.4076	0.011
ENSG00000237187	ENSG00000062038	CDH3	4.8752	0.0328
ENSG00000237187	ENSG00000062582	MRPS24	4.8325	0.0171
ENSG00000237187	ENSG00000062716	VMP1	6.03	0.0001
ENSG00000237187	ENSG00000062822	POLD1	0.6749	0.0007
ENSG00000237187	ENSG00000063169	BICRA	0.2591	0.0009
ENSG00000237187	ENSG00000063177	RPL18	112.296	0.0086
ENSG00000237187	ENSG00000063241	ISOC2	2.3449	0.0386
ENSG00000237187	ENSG00000063244	U2AF2	4.2773	0.0068
ENSG00000237187	ENSG00000063322	MED29	2.2991	0.0001
ENSG00000237187	ENSG00000063660	GPC1	3.5825	0.0238
ENSG00000237187	ENSG00000064115	TM7SF3	4.6573	0.0101
ENSG00000237187	ENSG00000064309	CDON	0.5794	0.0027
ENSG00000237187	ENSG00000064652	SNX24	0.413	0.0149
ENSG00000237187	ENSG00000064666	CNN2	9.1548	0.0453
ENSG00000237187	ENSG00000064687	ABCA7	0.2942	0.0308
ENSG00000237187	ENSG00000064692	SNCAIP	0.1621	0.0122
ENSG00000237187	ENSG00000064703	DDX20	0.2927	0.0159
ENSG00000237187	ENSG00000064932	SBNO2	1.3544	0.0236
ENSG00000237187	ENSG00000065135	GNAI3	1.8867	0.0058
ENSG00000237187	ENSG00000065243	PKN2	1.6215	0.0232
ENSG00000237187	ENSG00000065357	DGKA	1.9211	0.0247
ENSG00000237187	ENSG00000065427	KARS1	3.1344	0.0463
ENSG00000237187	ENSG00000065802	ASB1	0.4122	0.0259
ENSG00000237187	ENSG00000065923	SLC9A7	0.6419	0.0007
ENSG00000237187	ENSG00000066136	NFYC	1.1535	0.0117
ENSG00000237187	ENSG00000066185	ZMYND12	0.1511	0.0071
ENSG00000237187	ENSG00000066427	ATXN3	0.4575	0.002
ENSG00000237187	ENSG00000066557	LRRC40	0.4944	0.0291
ENSG00000237187	ENSG00000067057	PFKP	8.5319	0.0181
ENSG00000237187	ENSG00000067066	SP100	1.9313	0.0299
ENSG00000237187	ENSG00000067191	CACNB1	0.4824	0.0123
ENSG00000237187	ENSG00000067225	PKM	212.334	4.1283e-06
ENSG00000237187	ENSG00000067334	DNTTIP2	2.4308	0.0115
ENSG00000237187	ENSG00000067365	METTL22	0.3874	0.008
ENSG00000237187	ENSG00000067369	TP53BP1	0.6945	0.0126
ENSG00000237187	ENSG00000067533	RRP15	0.2364	0.0247
ENSG00000237187	ENSG00000067560	RHOA	23.3974	0.0121
ENSG00000237187	ENSG00000068120	COASY	1.2661	0.0126
ENSG00000237187	ENSG00000068305	MEF2A	1.2839	0.0034
ENSG00000237187	ENSG00000068308	OTUD5	1.8866	0.0068
ENSG00000237187	ENSG00000068400	GRIPAP1	1.1007	0.038
ENSG00000237187	ENSG00000068438	FTSJ1	1.1615	0.0306
ENSG00000237187	ENSG00000068745	IP6K2	2.4303	0.0127
ENSG00000237187	ENSG00000068885	IFT80	0.7726	0.0001
ENSG00000237187	ENSG00000068903	SIRT2	1.5074	0.0382
ENSG00000237187	ENSG00000069509	FUNDC1	2.0414	0.0039
ENSG00000237187	ENSG00000069696	DRD4	0.0741	0.0005
ENSG00000237187	ENSG00000070081	NUCB2	-7.3346	0.0337
ENSG00000237187	ENSG00000070413	DGCR2	3.5825	0.0035
ENSG00000237187	ENSG00000070444	MNT	0.5417	0.0277
ENSG00000237187	ENSG00000070476	ZXDC	0.5182	0.0059
ENSG00000237187	ENSG00000070718	AP3M2	0.9844	0.004
ENSG00000237187	ENSG00000070761	CFAP20	1.6935	0.0179
ENSG00000237187	ENSG00000071082	RPL31	139.878	0.0319
ENSG00000237187	ENSG00000071127	WDR1	9.6463	0.0441
ENSG00000237187	ENSG00000071462	BUD23	3.642	0.0481
ENSG00000237187	ENSG00000071575	TRIB2	4.2603	0.0076
ENSG00000237187	ENSG00000071859	FAM50A	3.4697	0.0411
ENSG00000237187	ENSG00000072110	ACTN1	8.4539	0.0232
ENSG00000237187	ENSG00000072134	EPN2	1.7659	0.0254
ENSG00000237187	ENSG00000072682	P4HA2	4.9159	2.2721e-05
ENSG00000237187	ENSG00000072756	TRNT1	0.5329	0.015
ENSG00000237187	ENSG00000073111	MCM2	0.9941	0.0487
ENSG00000237187	ENSG00000073150	PANX2	0.3987	2.9497e-06
ENSG00000237187	ENSG00000073282	TP63	0.2974	0.0003
ENSG00000237187	ENSG00000073756	PTGS2	3.2204	0.0041
ENSG00000237187	ENSG00000073910	FRY	1.9445	0.0424
ENSG00000237187	ENSG00000074201	CLNS1A	3.8403	0.0155
ENSG00000237187	ENSG00000074211	PPP2R2C	1.8252	0.0068
ENSG00000237187	ENSG00000074621	SLC24A1	0.1527	0.0149
ENSG00000237187	ENSG00000074657	ZNF532	2.0828	0.003
ENSG00000237187	ENSG00000074800	ENO1	160.72	2.4644e-05
ENSG00000237187	ENSG00000075142	SRI	8.9025	1.0296e-05
ENSG00000237187	ENSG00000075213	SEMA3A	0.6608	5.3713e-06
ENSG00000237187	ENSG00000075223	SEMA3C	11.1746	7.0308e-06
ENSG00000237187	ENSG00000075275	CELSR1	1.5668	3.6213e-05
ENSG00000237187	ENSG00000075292	ZNF638	0.8257	0.0232
ENSG00000237187	ENSG00000075303	SLC25A40	0.663	0.0201
ENSG00000237187	ENSG00000075399	VPS9D1	0.4026	0.0274
ENSG00000237187	ENSG00000075420	FNDC3B	3.7757	0.0006
ENSG00000237187	ENSG00000075618	FSCN1	11.0286	3.8697e-05
ENSG00000237187	ENSG00000075624	ACTB	299.56	0.004
ENSG00000237187	ENSG00000075914	EXOSC7	2.7835	0.0032
ENSG00000237187	ENSG00000076043	REXO2	5.1649	0.0006
ENSG00000237187	ENSG00000076053	RBM7	1.2577	0.0048
ENSG00000237187	ENSG00000076067	RBMS2	1.2756	0.0004
ENSG00000237187	ENSG00000076108	BAZ2A	1.6402	0.0024
ENSG00000237187	ENSG00000076242	MLH1	0.6872	0.0365
ENSG00000237187	ENSG00000076604	TRAF4	4.2338	0.0018
ENSG00000237187	ENSG00000076650	GPATCH1	0.3457	0.0134
ENSG00000237187	ENSG00000076928	ARHGEF1	1.7827	0.045
ENSG00000237187	ENSG00000077312	SNRPA	2.8172	0.0214
ENSG00000237187	ENSG00000077348	EXOSC5	1.8133	0.0237
ENSG00000237187	ENSG00000077454	LRCH4	2.5601	0.0093
ENSG00000237187	ENSG00000078246	TULP3	0.6751	0.0404
ENSG00000237187	ENSG00000078369	GNB1	11.1481	0.0277
ENSG00000237187	ENSG00000078399	HOXA9	0.0519	0.034
ENSG00000237187	ENSG00000078487	ZCWPW1	0.5032	4.552e-07
ENSG00000237187	ENSG00000078808	SDF4	5.9185	0.0139
ENSG00000237187	ENSG00000078900	TP73	0.139	0.0002
ENSG00000237187	ENSG00000079432	CIC	1.2104	0.0077
ENSG00000237187	ENSG00000079462	PAFAH1B3	2.0144	0.0024
ENSG00000237187	ENSG00000079739	PGM1	2.8508	0.0449
ENSG00000237187	ENSG00000079974	RABL2B	1.0906	0.0001
ENSG00000237187	ENSG00000080007	DDX43	0.2897	0.0112
ENSG00000237187	ENSG00000080189	SLC35C2	1.5737	0.0085
ENSG00000237187	ENSG00000080822	CLDND1	3.0866	0.0011
ENSG00000237187	ENSG00000080823	MOK	0.3587	0.007
ENSG00000237187	ENSG00000080824	HSP90AA1	46.92	0.0013
ENSG00000237187	ENSG00000080854	IGSF9B	0.1975	0.0028
ENSG00000237187	ENSG00000081692	JMJD4	0.5351	0.0198
ENSG00000237187	ENSG00000081721	DUSP12	0.9601	0.001
ENSG00000237187	ENSG00000081791	DELE1	0.9598	0.0428
ENSG00000237187	ENSG00000081842	PCDHA6	0.3079	0.0062
ENSG00000237187	ENSG00000081870	HSPB11	2.5583	0.0172
ENSG00000237187	ENSG00000082068	WDR70	0.6806	0.0318
ENSG00000237187	ENSG00000082556	OPRK1	0.0356	0.0001
ENSG00000237187	ENSG00000082781	ITGB5	29.904	0.0012
ENSG00000237187	ENSG00000082898	XPO1	4.0446	0.0213
ENSG00000237187	ENSG00000083444	PLOD1	14.6027	0.0001
ENSG00000237187	ENSG00000083812	ZNF324	0.1755	0.0488
ENSG00000237187	ENSG00000083817	ZNF416	0.2154	0.0176
ENSG00000237187	ENSG00000083828	ZNF586	0.3058	0.0441
ENSG00000237187	ENSG00000083838	ZNF446	0.7657	2.7739e-06
ENSG00000237187	ENSG00000083845	RPS5	109.081	0.0027
ENSG00000237187	ENSG00000084234	APLP2	22.3343	0.0104
ENSG00000237187	ENSG00000084623	EIF3I	8.663	0.0228
ENSG00000237187	ENSG00000084693	AGBL5	0.6448	0.0216
ENSG00000237187	ENSG00000085063	CD59	15.3511	0.0014
ENSG00000237187	ENSG00000085231	AK6	3.412	0.001
ENSG00000237187	ENSG00000085721	RRN3	1.4011	0.031
ENSG00000237187	ENSG00000085733	CTTN	6.2604	0.0199
ENSG00000237187	ENSG00000085741	WNT11	6.7085	4.0476e-05
ENSG00000237187	ENSG00000085788	DDHD2	0.6959	0.0367
ENSG00000237187	ENSG00000085982	USP40	0.5162	0.0158
ENSG00000237187	ENSG00000085998	POMGNT1	2.235	0.0012
ENSG00000237187	ENSG00000086504	MRPL28	4.5201	0.0009
ENSG00000237187	ENSG00000086544	ITPKC	2.8983	0.0027
ENSG00000237187	ENSG00000086666	ZFAND6	2.6165	0.0426
ENSG00000237187	ENSG00000087074	PPP1R15A	9.7558	0.0009
ENSG00000237187	ENSG00000087077	TRIP6	13.3554	1.6298e-06
ENSG00000237187	ENSG00000087087	SRRT	1.6797	0.0011
ENSG00000237187	ENSG00000087152	ATXN7L3	1.4965	0.0146
ENSG00000237187	ENSG00000087206	UIMC1	0.7555	0.0268
ENSG00000237187	ENSG00000087245	MMP2	49.9239	0.0178
ENSG00000237187	ENSG00000087250	MT3	0.3201	0.0003
ENSG00000237187	ENSG00000087253	LPCAT2	1.5549	0.0018
ENSG00000237187	ENSG00000087266	SH3BP2	1.6745	2.567e-07
ENSG00000237187	ENSG00000087274	ADD1	5.1071	0.013
ENSG00000237187	ENSG00000087302	RTRAF	7.8878	0.0144
ENSG00000237187	ENSG00000087365	SF3B2	4.6944	0.019
ENSG00000237187	ENSG00000087494	PTHLH	0.8939	0.0007
ENSG00000237187	ENSG00000087502	ERGIC2	1.405	0.0139
ENSG00000237187	ENSG00000087842	PIR	0.6122	0.0034
ENSG00000237187	ENSG00000087884	AAMDC	2.0869	0.0371
ENSG00000237187	ENSG00000088038	CNOT3	1.3597	0.0015
ENSG00000237187	ENSG00000088179	PTPN4	0.1583	0.0412
ENSG00000237187	ENSG00000088448	ANKRD10	3.904	0.0017
ENSG00000237187	ENSG00000088727	KIF9	0.9245	0.0228
ENSG00000237187	ENSG00000088832	FKBP1A	12.1306	0.0134
ENSG00000237187	ENSG00000089006	SNX5	2.4075	0.0342
ENSG00000237187	ENSG00000089063	TMEM230	5.7739	0.0005
ENSG00000237187	ENSG00000089091	DZANK1	0.1409	0.0031
ENSG00000237187	ENSG00000089289	IGBP1	3.18	0.0251
ENSG00000237187	ENSG00000089505	CMTM1	0.1991	0.0016
ENSG00000237187	ENSG00000089597	GANAB	20.5456	6.1513e-05
ENSG00000237187	ENSG00000090273	NUDC	5.5907	0.0358
ENSG00000237187	ENSG00000090372	STRN4	1.7821	0.0098
ENSG00000237187	ENSG00000090432	MUL1	1.4732	0.0185
ENSG00000237187	ENSG00000090520	DNAJB11	3.7761	0.0287
ENSG00000237187	ENSG00000090530	P3H2	1.9852	0.0195
ENSG00000237187	ENSG00000090554	FLT3LG	0.6897	0.0171
ENSG00000237187	ENSG00000090581	GNPTG	3.8719	0.0057
ENSG00000237187	ENSG00000090863	GLG1	3.2663	0.0044
ENSG00000237187	ENSG00000090924	PLEKHG2	0.438	0.0003
ENSG00000237187	ENSG00000090971	NAT14	3.1727	4.6992e-05
ENSG00000237187	ENSG00000090989	EXOC1	1.6714	0.0015
ENSG00000237187	ENSG00000091622	PITPNM3	0.4486	0.0067
ENSG00000237187	ENSG00000091640	SPAG7	4.0629	0.0013
ENSG00000237187	ENSG00000091704	CPA1	-2202.91	0.0353
ENSG00000237187	ENSG00000091947	TMEM101	2.5611	1.1214e-05
ENSG00000237187	ENSG00000092020	PPP2R3C	0.7069	0.0167
ENSG00000237187	ENSG00000092094	OSGEP	1.0494	0.0209
ENSG00000237187	ENSG00000092199	HNRNPC	9.4327	0.0103
ENSG00000237187	ENSG00000092208	GEMIN2	0.5369	0.0044
ENSG00000237187	ENSG00000092330	TINF2	1.5216	0.0419
ENSG00000237187	ENSG00000092841	MYL6	173.784	0.0018
ENSG00000237187	ENSG00000092850	TEKT2	0.1947	4.8341e-05
ENSG00000237187	ENSG00000092929	UNC13D	1.4403	0.0128
ENSG00000237187	ENSG00000092969	TGFB2	2.3107	0.0124
ENSG00000237187	ENSG00000095139	ARCN1	4.997	0.014
ENSG00000237187	ENSG00000095203	EPB41L4B	-2.722	0.0002
ENSG00000237187	ENSG00000095383	TBC1D2	0.9294	0.0216
ENSG00000237187	ENSG00000096093	EFHC1	0.4436	0.0007
ENSG00000237187	ENSG00000099203	TMED1	1.901	0.0096
ENSG00000237187	ENSG00000099256	PRTFDC1	0.692	0.0165
ENSG00000237187	ENSG00000099326	MZF1	1.1309	8.1338e-05
ENSG00000237187	ENSG00000099341	PSMD8	7.2646	0.0274
ENSG00000237187	ENSG00000099364	FBXL19	0.4774	0.0324
ENSG00000237187	ENSG00000099385	BCL7C	6.2439	0.0003
ENSG00000237187	ENSG00000099849	RASSF7	3.9414	0.0024
ENSG00000237187	ENSG00000099901	RANBP1	4.9344	0.0021
ENSG00000237187	ENSG00000099904	ZDHHC8	1.0386	0.004
ENSG00000237187	ENSG00000099917	MED15	2.261	0.0011
ENSG00000237187	ENSG00000099949	LZTR1	0.8921	0.0475
ENSG00000237187	ENSG00000099953	MMP11	68.8534	0.0029
ENSG00000237187	ENSG00000099956	SMARCB1	2.6946	0.0018
ENSG00000237187	ENSG00000099974	DDTL	0.8518	0.0108
ENSG00000237187	ENSG00000099977	DDTL; DDT	4.7757	0.0361
ENSG00000237187	ENSG00000099991	CABIN1	1.0812	0.0164
ENSG00000237187	ENSG00000099992	TBC1D10A	1.4793	0.0076
ENSG00000237187	ENSG00000099999	RNF215	0.9991	0.0003
ENSG00000237187	ENSG00000100003	SEC14L2	1.3303	0.0074
ENSG00000237187	ENSG00000100028	SNRPD3	5.2085	0.0126
ENSG00000237187	ENSG00000100038	TOP3B	0.2921	0.0109
ENSG00000237187	ENSG00000100083	GGA1	0.9551	0.0147
ENSG00000237187	ENSG00000100097	LGALS1	142.28	0.0085
ENSG00000237187	ENSG00000100099	HPS4	0.438	0.0357
ENSG00000237187	ENSG00000100104	SRRD	0.8462	0.0156
ENSG00000237187	ENSG00000100105	PATZ1	0.6875	0.0125
ENSG00000237187	ENSG00000100139	MICALL1	1.4921	0.0002
ENSG00000237187	ENSG00000100150	DEPDC5	0.1385	0.043
ENSG00000237187	ENSG00000100151	PICK1	0.7499	0.0075
ENSG00000237187	ENSG00000100201	DDX17	6.9516	0.0153
ENSG00000237187	ENSG00000100206	DMC1	0.0525	0.0056
ENSG00000237187	ENSG00000100209	HSCB	0.665	0.0266
ENSG00000237187	ENSG00000100211	CBY1	1.8478	0.0042
ENSG00000237187	ENSG00000100234	TIMP3	24.6475	0.0302
ENSG00000237187	ENSG00000100241	SBF1	2.1362	8.8722e-05
ENSG00000237187	ENSG00000100242	SUN2	7.8039	0.0002
ENSG00000237187	ENSG00000100243	CYB5R3	10.2404	0.0389
ENSG00000237187	ENSG00000100246	DNAL4	3.6475	1.4793e-05
ENSG00000237187	ENSG00000100263	RHBDD3	0.6992	0.0462
ENSG00000237187	ENSG00000100271	TTLL1	0.7539	0.0003
ENSG00000237187	ENSG00000100281	HMGXB4	0.6043	0.0491
ENSG00000237187	ENSG00000100284	TOM1	2.7018	0.0451
ENSG00000237187	ENSG00000100294	MCAT	0.6917	0.0023
ENSG00000237187	ENSG00000100300	TSPO	27.1103	0.0025
ENSG00000237187	ENSG00000100319	ZMAT5	1.4973	0.0003
ENSG00000237187	ENSG00000100324	TAB1	0.696	0.0284
ENSG00000237187	ENSG00000100325	ASCC2	1.5155	0.0101
ENSG00000237187	ENSG00000100342	APOL1	27.4108	0.0001
ENSG00000237187	ENSG00000100344	PNPLA3	0.0944	0.0159
ENSG00000237187	ENSG00000100353	EIF3D	10.0655	0.0056
ENSG00000237187	ENSG00000100360	IFT27	0.8735	0.013
ENSG00000237187	ENSG00000100372	SLC25A17	0.8548	0.0046
ENSG00000237187	ENSG00000100376	FAM118A	2.7484	8.4445e-05
ENSG00000237187	ENSG00000100379	KCTD17	0.6071	0.0264
ENSG00000237187	ENSG00000100380	ST13	5.0508	0.0098
ENSG00000237187	ENSG00000100387	RBX1	15.9668	0.0002
ENSG00000237187	ENSG00000100395	L3MBTL2	0.7667	0.0383
ENSG00000237187	ENSG00000100399	CHADL	0.0983	0.0069
ENSG00000237187	ENSG00000100410	PHF5A	2.0325	0.0103
ENSG00000237187	ENSG00000100426	ZBED4	0.3876	0.0463
ENSG00000237187	ENSG00000100429	HDAC10	0.9221	0.0019
ENSG00000237187	ENSG00000100442	FKBP3	2.7652	0.0145
ENSG00000237187	ENSG00000100445	SDR39U1	2.2224	0.0015
ENSG00000237187	ENSG00000100478	AP4S1	0.3036	0.018
ENSG00000237187	ENSG00000100483	VCPKMT	0.4521	0.0002
ENSG00000237187	ENSG00000100504	PYGL	3.5327	0.0396
ENSG00000237187	ENSG00000100568	VTI1B	3.3957	0.0115
ENSG00000237187	ENSG00000100575	TIMM9	1.2551	0.0441
ENSG00000237187	ENSG00000100603	SNW1	2.0359	0.0262
ENSG00000237187	ENSG00000100605	ITPK1	1.645	0.019
ENSG00000237187	ENSG00000100625	SIX4	0.3062	0.0001
ENSG00000237187	ENSG00000100650	SRSF5	13.1173	0.0021
ENSG00000237187	ENSG00000100711	ZFYVE21	2.7351	0.0199
ENSG00000237187	ENSG00000100814	CCNB1IP1	1.7088	0.0058
ENSG00000237187	ENSG00000100836	PABPN1	4.1344	0.004
ENSG00000237187	ENSG00000100852	ARHGAP5	2.0166	0.0111
ENSG00000237187	ENSG00000100865	CINP	1.4979	0.0351
ENSG00000237187	ENSG00000100916	BRMS1L	0.367	0.0187
ENSG00000237187	ENSG00000100926	TM9SF1	2.7691	0.0327
ENSG00000237187	ENSG00000100934	SEC23A	2.7773	0.0276
ENSG00000237187	ENSG00000100941	PNN	2.0534	0.0471
ENSG00000237187	ENSG00000100982	PCIF1	2.0589	0.0003
ENSG00000237187	ENSG00000101104	PABPC1L	0.6242	0.0105
ENSG00000237187	ENSG00000101115	SALL4	0.3359	0.0073
ENSG00000237187	ENSG00000101132	PFDN4	1.2155	0.0187
ENSG00000237187	ENSG00000101150	TPD52L2	4.0904	0.0101
ENSG00000237187	ENSG00000101160	CTSZ	18.9593	0.0283
ENSG00000237187	ENSG00000101161	PRPF6	3.0721	0.0068
ENSG00000237187	ENSG00000101188	NTSR1	0.6242	0.047
ENSG00000237187	ENSG00000101189	MRGBP	1.2922	0.014
ENSG00000237187	ENSG00000101222	SPEF1	0.2136	1.7722e-05
ENSG00000237187	ENSG00000101246	ARFRP1	1.4197	0.0019
ENSG00000237187	ENSG00000101255	TRIB3	2.2651	0.0011
ENSG00000237187	ENSG00000101407	TTI1	0.5797	0.0067
ENSG00000237187	ENSG00000101413	RPRD1B	0.9601	0.0415
ENSG00000237187	ENSG00000101421	CHMP4B	10.2212	0.0409
ENSG00000237187	ENSG00000101443	WFDC2	117.713	1.6498e-05
ENSG00000237187	ENSG00000101460	MAP1LC3A	1.746	0.0383
ENSG00000237187	ENSG00000101474	APMAP	4.8035	0.018
ENSG00000237187	ENSG00000101654	RNMT	0.7521	0.012
ENSG00000237187	ENSG00000101752	MIB1	0.9412	0.0167
ENSG00000237187	ENSG00000101773	RBBP8	1.5448	0.0188
ENSG00000237187	ENSG00000101825	MXRA5	13.0311	0.007
ENSG00000237187	ENSG00000101849	TBL1X	0.5304	0.0035
ENSG00000237187	ENSG00000101882	NKAP	0.7766	0.0044
ENSG00000237187	ENSG00000101940	WDR13	2.2755	0.0306
ENSG00000237187	ENSG00000102007	PLP2	20.0938	0.0057
ENSG00000237187	ENSG00000102024	PLS3	5.5988	0.0307
ENSG00000237187	ENSG00000102054	RBBP7	3.7974	0.0406
ENSG00000237187	ENSG00000102125	TAZ	0.6361	0.0239
ENSG00000237187	ENSG00000102144	PGK1	58.8632	6.4116e-05
ENSG00000237187	ENSG00000102172	SMS	7.4558	0.0003
ENSG00000237187	ENSG00000102241	HTATSF1	2.1975	0.0189
ENSG00000237187	ENSG00000102271	KLHL4	0.2063	0.0009
ENSG00000237187	ENSG00000102287	GABRE	1.4944	0.0048
ENSG00000237187	ENSG00000102309	PIN4	1.1347	0.0176
ENSG00000237187	ENSG00000102312	PORCN	0.4889	0.0002
ENSG00000237187	ENSG00000102595	UGGT2	0.879	0.0018
ENSG00000237187	ENSG00000102683	SGCG	0.0637	0.0205
ENSG00000237187	ENSG00000102710	SUPT20H	0.7852	0.0198
ENSG00000237187	ENSG00000102738	MRPS31	0.8341	0.0288
ENSG00000237187	ENSG00000102743	SLC25A15	-0.3872	0.0454
ENSG00000237187	ENSG00000102780	DGKH	0.2641	0.004
ENSG00000237187	ENSG00000102781	KATNAL1	0.236	0.029
ENSG00000237187	ENSG00000102796	DHRS12	0.602	0.0171
ENSG00000237187	ENSG00000102804	TSC22D1	26.8618	0.0107
ENSG00000237187	ENSG00000102805	CLN5	1.9151	0.0002
ENSG00000237187	ENSG00000102870	ZNF629	0.4452	0.0185
ENSG00000237187	ENSG00000102871	TRADD	1.6493	0.0003
ENSG00000237187	ENSG00000102878	HSF4	0.2668	0.0459
ENSG00000237187	ENSG00000102900	NUP93	0.8255	0.0392
ENSG00000237187	ENSG00000102904	TSNAXIP1	0.0901	0.0278
ENSG00000237187	ENSG00000102908	NFAT5	0.8267	0.0269
ENSG00000237187	ENSG00000102921	N4BP1	0.5378	0.0312
ENSG00000237187	ENSG00000102967	DHODH	0.3118	0.0071
ENSG00000237187	ENSG00000102977	ACD	0.7913	0.0004
ENSG00000237187	ENSG00000102984	ZNF821	0.2097	0.0429
ENSG00000237187	ENSG00000103005	USB1	1.4059	0.0497
ENSG00000237187	ENSG00000103021	CCDC113	0.2179	0.0005
ENSG00000237187	ENSG00000103024	NME3	3.5531	0.0018
ENSG00000237187	ENSG00000103035	PSMD7	4.4408	0.0109
ENSG00000237187	ENSG00000103043	VAC14	0.6207	0.0446
ENSG00000237187	ENSG00000103061	SLC7A6OS	0.387	0.0247
ENSG00000237187	ENSG00000103091	WDR59	0.8321	0.0329
ENSG00000237187	ENSG00000103145	HCFC1R1	11.8995	0.0003
ENSG00000237187	ENSG00000103148	NPRL3	1.1933	0.0012
ENSG00000237187	ENSG00000103152	MPG	3.5955	0.0063
ENSG00000237187	ENSG00000103160	HSDL1	0.4448	0.0351
ENSG00000237187	ENSG00000103187	COTL1	9.4698	0.0271
ENSG00000237187	ENSG00000103222	ABCC1	1.2242	0.0003
ENSG00000237187	ENSG00000103248	MTHFSD	0.3941	0.0061
ENSG00000237187	ENSG00000103266	STUB1	2.1858	0.0387
ENSG00000237187	ENSG00000103275	UBE2I	7.1435	0.006
ENSG00000237187	ENSG00000103335	PIEZO1	1.5786	0.0345
ENSG00000237187	ENSG00000103353	UBFD1	0.9998	0.0398
ENSG00000237187	ENSG00000103356	EARS2	0.4599	0.0237
ENSG00000237187	ENSG00000103375	AQP8	-9.792	0.0436
ENSG00000237187	ENSG00000103496	STX4	2.2749	0.0416
ENSG00000237187	ENSG00000103507	BCKDK	1.5104	0.007
ENSG00000237187	ENSG00000103528	SYT17	0.8657	0.0065
ENSG00000237187	ENSG00000103544	VPS35L	1.1291	0.0341
ENSG00000237187	ENSG00000103549	RNF40	1.8733	0.0192
ENSG00000237187	ENSG00000103550	KNOP1	0.7859	0.0237
ENSG00000237187	ENSG00000103671	TRIP4	1.336	0.0126
ENSG00000237187	ENSG00000103742	IGDCC4	0.1166	0.0208
ENSG00000237187	ENSG00000103855	CD276	7.2067	0.0092
ENSG00000237187	ENSG00000103876	FAH	2.1882	0.005
ENSG00000237187	ENSG00000103932	RPAP1	0.5356	0.0049
ENSG00000237187	ENSG00000103966	EHD4	2.3697	0.0253
ENSG00000237187	ENSG00000103978	TMEM87A	5.7017	0.0004
ENSG00000237187	ENSG00000104047	DTWD1	0.5787	0.0239
ENSG00000237187	ENSG00000104064	GABPB1	0.4807	0.0405
ENSG00000237187	ENSG00000104129	DNAJC17	1.328	0.0138
ENSG00000237187	ENSG00000104299	INTS9	0.388	0.0281
ENSG00000237187	ENSG00000104368	PLAT	343.516	1.7569e-05
ENSG00000237187	ENSG00000104412	EMC2	2.7021	0.0269
ENSG00000237187	ENSG00000104419	NDRG1	31.0624	0.0008
ENSG00000237187	ENSG00000104427	ZC2HC1A	0.8554	0.0032
ENSG00000237187	ENSG00000104447	TRPS1	0.5789	0.0005
ENSG00000237187	ENSG00000104671	DCTN6	2.4508	0.0014
ENSG00000237187	ENSG00000104679	R3HCC1	1.4197	0.0143
ENSG00000237187	ENSG00000104714	ERICH1	0.8817	0.0011
ENSG00000237187	ENSG00000104728	ARHGEF10	0.4092	0.0008
ENSG00000237187	ENSG00000104756	KCTD9	1.0664	0.0047
ENSG00000237187	ENSG00000104765	BNIP3L	7.234	7.4891e-06
ENSG00000237187	ENSG00000104783	KCNN4	17.6215	0.0011
ENSG00000237187	ENSG00000104805	NUCB1	15.0287	0.0219
ENSG00000237187	ENSG00000104808	DHDH	0.2709	0.0026
ENSG00000237187	ENSG00000104812	GYS1	2.2209	0.0001
ENSG00000237187	ENSG00000104818	CGB2	0.0198	0.0128
ENSG00000237187	ENSG00000104823	ECH1	10.9245	0.0263
ENSG00000237187	ENSG00000104826	LHB	0.225	0.0004
ENSG00000237187	ENSG00000104827	CGB3	10.6044	2.9503e-06
ENSG00000237187	ENSG00000104852	SNRNP70	3.7393	0.0019
ENSG00000237187	ENSG00000104853	CLPTM1	4.6268	0.0181
ENSG00000237187	ENSG00000104856	RELB	1.4512	0.0177
ENSG00000237187	ENSG00000104859	CLASRP	0.6875	0.0116
ENSG00000237187	ENSG00000104872	PIH1D1	4.0328	0.0139
ENSG00000237187	ENSG00000104881	PPP1R13L	5.0421	1.4468e-05
ENSG00000237187	ENSG00000104884	ERCC2	0.7755	0.0087
ENSG00000237187	ENSG00000104892	KLC3	0.3152	0.0162
ENSG00000237187	ENSG00000104946	TBC1D17	1.4583	0.0015
ENSG00000237187	ENSG00000104960	PTOV1	9.1227	9.2995e-05
ENSG00000237187	ENSG00000104973	MED25	1.2764	0.0453
ENSG00000237187	ENSG00000104983	CCDC61	0.6638	0.0064
ENSG00000237187	ENSG00000105048	TNNT1	7.535	1.9368e-05
ENSG00000237187	ENSG00000105136	ZNF419	0.4595	1.9739e-05
ENSG00000237187	ENSG00000105137	SYDE1	0.7575	0.0261
ENSG00000237187	ENSG00000105141	CASP14	1.5034	4.6232e-05
ENSG00000237187	ENSG00000105171	POP4	1.0635	0.0005
ENSG00000237187	ENSG00000105185	PDCD5	6.0403	0.0083
ENSG00000237187	ENSG00000105186	ANKRD27	0.6927	0.0032
ENSG00000237187	ENSG00000105193	RPS16	157.584	0.001
ENSG00000237187	ENSG00000105197	TIMM50	0.9718	0.0377
ENSG00000237187	ENSG00000105202	FBL	10.4966	0.0054
ENSG00000237187	ENSG00000105204	DYRK1B	1.2668	4.4833e-05
ENSG00000237187	ENSG00000105220	GPI	17.0405	0.0036
ENSG00000237187	ENSG00000105221	AKT2	1.4057	0.0007
ENSG00000237187	ENSG00000105223	PLD3	8.7221	0.0264
ENSG00000237187	ENSG00000105254	TBCB	3.7826	0.0014
ENSG00000237187	ENSG00000105255	FSD1	0.0456	0.035
ENSG00000237187	ENSG00000105258	POLR2I	1.8452	0.0124
ENSG00000237187	ENSG00000105287	PRKD2	1.8241	0.0238
ENSG00000237187	ENSG00000105323	HNRNPUL1	2.9801	0.0378
ENSG00000237187	ENSG00000105327	BBC3	1.5541	5.1813e-05
ENSG00000237187	ENSG00000105329	TGFB1	6.7097	4.9638e-05
ENSG00000237187	ENSG00000105341	DMAC2	1.822	0.0032
ENSG00000237187	ENSG00000105373	NOP53	24.2831	0.0001
ENSG00000237187	ENSG00000105376	ICAM5	0.243	9.6857e-06
ENSG00000237187	ENSG00000105404	RABAC1	13.9555	0.001
ENSG00000237187	ENSG00000105427	CNFN	1.1732	0.0002
ENSG00000237187	ENSG00000105429	MEGF8	2.0243	6.223e-07
ENSG00000237187	ENSG00000105438	KDELR1	15.5129	0.0027
ENSG00000237187	ENSG00000105443	CYTH2	2.3817	0.0018
ENSG00000237187	ENSG00000105447	GRWD1	1.8241	0.0012
ENSG00000237187	ENSG00000105479	CCDC114	0.4591	5.7359e-05
ENSG00000237187	ENSG00000105486	LIG1	0.9869	0.0075
ENSG00000237187	ENSG00000105514	RAB3D	-2.096	0.0273
ENSG00000237187	ENSG00000105519	CAPS	6.0325	0.0037
ENSG00000237187	ENSG00000105552	BCAT2	1.0788	0.0154
ENSG00000237187	ENSG00000105559	PLEKHA4	1.9401	0.0162
ENSG00000237187	ENSG00000105568	PPP2R1A	13.2383	0.0041
ENSG00000237187	ENSG00000105617	LENG1	1.2945	0.0005
ENSG00000237187	ENSG00000105618	PRPF31	3.2787	2.8772e-05
ENSG00000237187	ENSG00000105619	TFPT	1.7696	0.0048
ENSG00000237187	ENSG00000105699	LSR	22.6033	0.0068
ENSG00000237187	ENSG00000105722	ERF	1.8683	0.0389
ENSG00000237187	ENSG00000105732	ZNF574	0.824	0.0002
ENSG00000237187	ENSG00000105792	CFAP69	0.183	0.0488
ENSG00000237187	ENSG00000105793	GTPBP10	0.2643	0.022
ENSG00000237187	ENSG00000105810	CDK6	1.3492	0.0001
ENSG00000237187	ENSG00000105829	BET1	0.5714	0.002
ENSG00000237187	ENSG00000105855	ITGB8	1.6034	0.004
ENSG00000237187	ENSG00000105928	GSDME	1.6928	0.0005
ENSG00000237187	ENSG00000105974	CAV1	11.7334	7.7666e-05
ENSG00000237187	ENSG00000105997	HOXA3	0.3429	0.0193
ENSG00000237187	ENSG00000106006	HOXA6	0.0612	0.0032
ENSG00000237187	ENSG00000106153	CHCHD2	13.0731	0.0333
ENSG00000237187	ENSG00000106211	HSPB1	59.5617	0.0227
ENSG00000237187	ENSG00000106244	PDAP1	17.2062	6.0031e-06
ENSG00000237187	ENSG00000106245	BUD31	20.8994	6.4185e-06
ENSG00000237187	ENSG00000106246	PTCD1	1.6893	1.7405e-05
ENSG00000237187	ENSG00000106261	ZKSCAN1	2.5594	0.0151
ENSG00000237187	ENSG00000106290	TAF6	7.2247	1.2686e-05
ENSG00000237187	ENSG00000106330	MOSPD3	4.0123	4.0965e-06
ENSG00000237187	ENSG00000106336	FBXO24	0.0193	0.0328
ENSG00000237187	ENSG00000106346	USP42	0.2302	0.0383
ENSG00000237187	ENSG00000106351	AGFG2	1.6806	0.0028
ENSG00000237187	ENSG00000106355	LSM5	0.6251	0.0305
ENSG00000237187	ENSG00000106366	SERPINE1	55.0708	0.0039
ENSG00000237187	ENSG00000106367	AP1S1	8.5588	0.0012
ENSG00000237187	ENSG00000106397	PLOD3	9.9388	0.0011
ENSG00000237187	ENSG00000106399	RPA3	1.5828	0.0232
ENSG00000237187	ENSG00000106400	ZNHIT1	12.5122	8.1074e-05
ENSG00000237187	ENSG00000106524	ANKMY2	0.8015	0.0235
ENSG00000237187	ENSG00000106538	RARRES2	27.2493	0.0104
ENSG00000237187	ENSG00000106682	EIF4H	5.2527	0.0325
ENSG00000237187	ENSG00000106714	CNTNAP3	0.1132	0.028
ENSG00000237187	ENSG00000106804	C5	-0.25	0.0061
ENSG00000237187	ENSG00000107014	RLN2; RLN1	0.0703	0.0393
ENSG00000237187	ENSG00000107731	UNC5B	6.017	0.0202
ENSG00000237187	ENSG00000107816	LZTS2	1.4672	0.0213
ENSG00000237187	ENSG00000108106	UBE2S	1.2179	0.0158
ENSG00000237187	ENSG00000108298	RPL19	91.0626	0.03
ENSG00000237187	ENSG00000108405	P2RX1	-0.6424	0.0071
ENSG00000237187	ENSG00000108406	DHX40	1.5553	0.0197
ENSG00000237187	ENSG00000108443	RPS6KB1	0.4689	0.0093
ENSG00000237187	ENSG00000108448	TRIM16L	0.3597	0.0029
ENSG00000237187	ENSG00000108465	CDK5RAP3	2.6653	0.006
ENSG00000237187	ENSG00000108468	CBX1	3.3912	0.0003
ENSG00000237187	ENSG00000108469	RECQL5	0.5808	0.0156
ENSG00000237187	ENSG00000108511	HOXB6	2.6982	0.0008
ENSG00000237187	ENSG00000108518	PFN1	45.1116	0.0461
ENSG00000237187	ENSG00000108557	RAI1	1.5443	0.0007
ENSG00000237187	ENSG00000108590	MED31	0.3964	0.0204
ENSG00000237187	ENSG00000108591	DRG2	0.9995	0.0198
ENSG00000237187	ENSG00000108651	UTP6	1.2961	0.0171
ENSG00000237187	ENSG00000108654	DDX5	11.5059	0.0363
ENSG00000237187	ENSG00000108666	C17orf75	0.7802	0.0051
ENSG00000237187	ENSG00000108679	LGALS3BP	28.4132	0.0436
ENSG00000237187	ENSG00000108773	KAT2A	1.4236	0.0017
ENSG00000237187	ENSG00000108799	EZH1	0.7186	0.0323
ENSG00000237187	ENSG00000108813	DLX4	0.0545	6.3742e-05
ENSG00000237187	ENSG00000108825	PTGES3L-AARSD1	1.9604	0.003
ENSG00000237187	ENSG00000108826	MRPL27	4.5016	0.0167
ENSG00000237187	ENSG00000108848	LUC7L3	4.7172	0.0146
ENSG00000237187	ENSG00000108953	YWHAE	17.8412	0.0336
ENSG00000237187	ENSG00000108960	MMD	1.4301	0.0428
ENSG00000237187	ENSG00000109046	WSB1	1.8594	0.045
ENSG00000237187	ENSG00000109084	TMEM97	-3.3244	0.0131
ENSG00000237187	ENSG00000109107	ALDOC	5.569	3.9246e-05
ENSG00000237187	ENSG00000109180	OCIAD1	3.8092	0.046
ENSG00000237187	ENSG00000109323	MANBA	1.5163	0.0412
ENSG00000237187	ENSG00000109332	UBE2D3	4.4063	0.0113
ENSG00000237187	ENSG00000109452	INPP4B	1.4462	0.0063
ENSG00000237187	ENSG00000109475	RPL34	50.9154	0.0031
ENSG00000237187	ENSG00000109576	AADAT	0.1664	0.0465
ENSG00000237187	ENSG00000109705	NKX3-2	0.2197	0.0102
ENSG00000237187	ENSG00000109736	MFSD10	7.3656	0.0003
ENSG00000237187	ENSG00000109771	LRP2BP	0.0592	0.0004
ENSG00000237187	ENSG00000109917	ZPR1	1.8255	0.0248
ENSG00000237187	ENSG00000109920	FNBP4	1.297	0.0375
ENSG00000237187	ENSG00000109944	JHY	0.4573	4.6206e-06
ENSG00000237187	ENSG00000110011	DNAJC4	1.6899	0.0077
ENSG00000237187	ENSG00000110031	LPXN	2.3778	0.0011
ENSG00000237187	ENSG00000110066	KMT5B	0.6443	0.0331
ENSG00000237187	ENSG00000110092	CCND1	6.0374	0.0373
ENSG00000237187	ENSG00000110169	HPX	0.0588	0.0154
ENSG00000237187	ENSG00000110200	ANAPC15	1.6727	0.0249
ENSG00000237187	ENSG00000110218	PANX1	1.2167	0.0041
ENSG00000237187	ENSG00000110330	BIRC2	1.932	0.0298
ENSG00000237187	ENSG00000110427	KIAA1549L	0.3255	0.0105
ENSG00000237187	ENSG00000110455	ACCS	0.3731	0.0448
ENSG00000237187	ENSG00000110536	PTPMT1	1.0164	0.0028
ENSG00000237187	ENSG00000110700	RPS13	73.6168	0.0044
ENSG00000237187	ENSG00000110711	AIP	3.9139	0.0076
ENSG00000237187	ENSG00000110811	P3H3	2.996	0.0338
ENSG00000237187	ENSG00000110841	PPFIBP1	1.3238	0.0002
ENSG00000237187	ENSG00000110888	CAPRIN2	0.9239	9.1547e-05
ENSG00000237187	ENSG00000110944	IL23A	0.7271	3.8654e-05
ENSG00000237187	ENSG00000110958	PTGES3	30.2115	3.6754e-06
ENSG00000237187	ENSG00000111012	CYP27B1	0.1202	0.0126
ENSG00000237187	ENSG00000111196	MAGOHB	0.3614	0.0073
ENSG00000237187	ENSG00000111199	TRPV4	1.7359	0.0005
ENSG00000237187	ENSG00000111291	GPRC5D	0.2227	0.0058
ENSG00000237187	ENSG00000111321	LTBR	5.1685	0.0188
ENSG00000237187	ENSG00000111490	TBC1D30	-0.3176	0.0128
ENSG00000237187	ENSG00000111581	NUP107	1.2889	0.0012
ENSG00000237187	ENSG00000111639	MRPL51	10.5685	0.0076
ENSG00000237187	ENSG00000111640	GAPDH	300.555	0.0013
ENSG00000237187	ENSG00000111653	ING4	4.1882	2.3031e-05
ENSG00000237187	ENSG00000111669	TPI1	48.5933	0.0002
ENSG00000237187	ENSG00000111674	ENO2	9.6926	4.9358e-05
ENSG00000237187	ENSG00000111752	PHC1	0.5115	0.011
ENSG00000237187	ENSG00000111834	RSPH4A	0.1555	4.1243e-05
ENSG00000237187	ENSG00000111837	MAK	0.0511	0.018
ENSG00000237187	ENSG00000111906	HDDC2	0.7343	0.0419
ENSG00000237187	ENSG00000112319	EYA4	0.0442	0.0137
ENSG00000237187	ENSG00000112378	PERP	9.5118	0.0248
ENSG00000237187	ENSG00000112511	PHF1	1.8	0.0122
ENSG00000237187	ENSG00000112559	MDFI	1.9019	0.0488
ENSG00000237187	ENSG00000112655	PTK7	4.7334	0.03
ENSG00000237187	ENSG00000112715	VEGFA	10.7382	0.0005
ENSG00000237187	ENSG00000112852	PCDHB2	1.5203	0.0006
ENSG00000237187	ENSG00000112855	HARS2	0.8333	0.0113
ENSG00000237187	ENSG00000112941	TENT4A	0.5724	0.0142
ENSG00000237187	ENSG00000112996	MRPS30	0.6182	0.0351
ENSG00000237187	ENSG00000113068	PFDN1	3.4811	0.0227
ENSG00000237187	ENSG00000113083	LOX	4.7683	0.0324
ENSG00000237187	ENSG00000113119	TMCO6	0.3083	0.0429
ENSG00000237187	ENSG00000113194	FAF2	1.6913	0.0056
ENSG00000237187	ENSG00000113312	TTC1	2.511	0.034
ENSG00000237187	ENSG00000113369	ARRDC3	4.9745	0.0024
ENSG00000237187	ENSG00000113391	FAM172A	0.5312	0.0178
ENSG00000237187	ENSG00000113460	BRIX1	2.2766	0.0052
ENSG00000237187	ENSG00000113558	SKP1	8.0226	0.0478
ENSG00000237187	ENSG00000113583	C5orf15	7.1302	1.087e-05
ENSG00000237187	ENSG00000113758	DBN1	5.3163	0.003
ENSG00000237187	ENSG00000113761	ZNF346	0.2205	0.0263
ENSG00000237187	ENSG00000113838	TBCCD1	0.5278	0.0325
ENSG00000237187	ENSG00000113845	TIMMDC1	3.0299	0.0061
ENSG00000237187	ENSG00000113916	BCL6	1.855	0.0431
ENSG00000237187	ENSG00000114021	NIT2	1.5226	0.0331
ENSG00000237187	ENSG00000114023	FAM162A	5.3845	0.0349
ENSG00000237187	ENSG00000114026	OGG1	0.2546	0.0149
ENSG00000237187	ENSG00000114125	RNF7	3.4016	0.0146
ENSG00000237187	ENSG00000114251	WNT5A	2.6556	0.0006
ENSG00000237187	ENSG00000114268	PFKFB4	1.0973	0.0025
ENSG00000237187	ENSG00000114270	COL7A1	5.7122	1.1484e-05
ENSG00000237187	ENSG00000114316	USP4; LOC107986084	1.0941	0.0391
ENSG00000237187	ENSG00000114353	GNAI2	15.6043	0.0028
ENSG00000237187	ENSG00000114391	RPL24	80.5155	0.0125
ENSG00000237187	ENSG00000114416	FXR1	2.2422	0.0362
ENSG00000237187	ENSG00000114473	IQCG	0.3517	3.8563e-05
ENSG00000237187	ENSG00000114480	GBE1	3.04	9.5507e-06
ENSG00000237187	ENSG00000114544	SLC41A3	2.7803	0.0002
ENSG00000237187	ENSG00000114554	PLXNA1	2.4621	4.3949e-07
ENSG00000237187	ENSG00000114670	NEK11	0.4637	1.4771e-05
ENSG00000237187	ENSG00000114735	HEMK1	0.4686	8.7783e-05
ENSG00000237187	ENSG00000114744	COMMD2	1.5045	0.0172
ENSG00000237187	ENSG00000114857	NKTR	0.6472	0.033
ENSG00000237187	ENSG00000114988	LMAN2L	1.228	0.012
ENSG00000237187	ENSG00000115107	STEAP3	2.5853	0.0003
ENSG00000237187	ENSG00000115128	SF3B6	6.0009	0.0446
ENSG00000237187	ENSG00000115221	ITGB6	19.4352	4.1948e-05
ENSG00000237187	ENSG00000115239	ASB3	0.8215	0.0043
ENSG00000237187	ENSG00000115318	LOXL3	0.3738	0.0182
ENSG00000237187	ENSG00000115350	POLE4	2.8946	0.0148
ENSG00000237187	ENSG00000115392	FANCL	1.0143	0.0076
ENSG00000237187	ENSG00000115414	FN1	105.836	0.0069
ENSG00000237187	ENSG00000115423	DNAH6	0.0153	0.0267
ENSG00000237187	ENSG00000115641	FHL2	17.9791	0.0043
ENSG00000237187	ENSG00000115718	PROC	0.4123	0.0006
ENSG00000237187	ENSG00000115750	TAF1B	0.4338	0.0283
ENSG00000237187	ENSG00000115866	DARS1	4.7934	0.0001
ENSG00000237187	ENSG00000115963	RND3	2.0297	0.0359
ENSG00000237187	ENSG00000116001	TIA1	1.2553	0.0119
ENSG00000237187	ENSG00000116151	MORN1	0.1126	0.0298
ENSG00000237187	ENSG00000116161	CACYBP	0.9921	0.0338
ENSG00000237187	ENSG00000116251	RPL22	15.1195	0.002
ENSG00000237187	ENSG00000116260	QSOX1	13.9793	0.0468
ENSG00000237187	ENSG00000116273	PHF13	0.868	0.0257
ENSG00000237187	ENSG00000116285	ERRFI1	21.6859	0.0003
ENSG00000237187	ENSG00000116299	ELAPOR1	-11.1113	0.0252
ENSG00000237187	ENSG00000116353	MECR	0.7706	0.0045
ENSG00000237187	ENSG00000116497	S100PBP	0.5216	0.0214
ENSG00000237187	ENSG00000116514	RNF19B	1.7189	0.0159
ENSG00000237187	ENSG00000116641	DOCK7	0.6467	0.0173
ENSG00000237187	ENSG00000116661	FBXO2	2.5547	0.0049
ENSG00000237187	ENSG00000116717	GADD45A	4.868	0.0009
ENSG00000237187	ENSG00000116752	BCAS2	2.2862	0.003
ENSG00000237187	ENSG00000116785	CFHR3	0.0506	0.0065
ENSG00000237187	ENSG00000116809	ZBTB17	0.7986	0.0014
ENSG00000237187	ENSG00000116815	CD58	4.5513	2.0572e-05
ENSG00000237187	ENSG00000116857	TMEM9	5.2219	0.0054
ENSG00000237187	ENSG00000116863	ADPRS	1.82	0.0033
ENSG00000237187	ENSG00000116871	MAP7D1	1.6326	0.0426
ENSG00000237187	ENSG00000116885	OSCP1	0.4213	0.0397
ENSG00000237187	ENSG00000116898	MRPS15	2.8035	0.0206
ENSG00000237187	ENSG00000117122	MFAP2	16.2884	0.006
ENSG00000237187	ENSG00000117133	RPF1	1.7093	0.0036
ENSG00000237187	ENSG00000117139	KDM5B	1.3759	0.0193
ENSG00000237187	ENSG00000117151	CTBS	0.8534	0.0078
ENSG00000237187	ENSG00000117153	KLHL12	0.8598	0.0284
ENSG00000237187	ENSG00000117174	ZNHIT6	0.747	0.0164
ENSG00000237187	ENSG00000117266	CDK18	2.1266	0.001
ENSG00000237187	ENSG00000117305	HMGCL	2.6759	0.0254
ENSG00000237187	ENSG00000117360	PRPF3	1.258	0.0026
ENSG00000237187	ENSG00000117362	APH1A	10.2752	0.0292
ENSG00000237187	ENSG00000117385	P3H1	2.2109	0.0295
ENSG00000237187	ENSG00000117394	SLC2A1	50.5979	5.1794e-05
ENSG00000237187	ENSG00000117411	B4GALT2	2.8329	0.0043
ENSG00000237187	ENSG00000117450	PRDX1	29.1608	0.0278
ENSG00000237187	ENSG00000117523	PRRC2C	1.5144	0.0139
ENSG00000237187	ENSG00000117569	PTBP2	0.528	0.0002
ENSG00000237187	ENSG00000117597	UTP25	0.5645	0.0002
ENSG00000237187	ENSG00000117614	SYF2	3.7152	0.0078
ENSG00000237187	ENSG00000117632	STMN1	6.6882	0.0099
ENSG00000237187	ENSG00000117748	RPA2	1.8258	0.0289
ENSG00000237187	ENSG00000117877	POLR1G	0.716	0.012
ENSG00000237187	ENSG00000117899	MESD	1.4832	0.0096
ENSG00000237187	ENSG00000117906	RCN2	6.1035	3.7244e-06
ENSG00000237187	ENSG00000117984	CTSD	190.478	1.6297e-05
ENSG00000237187	ENSG00000118096	IFT46	1.2023	0.0024
ENSG00000237187	ENSG00000118162	KPTN	0.6084	0.0007
ENSG00000237187	ENSG00000118181	RPS25	82.2457	0.0082
ENSG00000237187	ENSG00000118194	TNNT2	0.1861	0.0041
ENSG00000237187	ENSG00000118197	DDX59	0.4376	0.0426
ENSG00000237187	ENSG00000118257	NRP2	2.5126	0.0068
ENSG00000237187	ENSG00000118263	KLF7	0.8006	0.0223
ENSG00000237187	ENSG00000118307	CFAP94	0.1636	0.0006
ENSG00000237187	ENSG00000118363	SPCS2	1.0756	0.0244
ENSG00000237187	ENSG00000118579	MED28	1.4693	0.0311
ENSG00000237187	ENSG00000118705	RPN2	11.9284	0.0373
ENSG00000237187	ENSG00000118849	RARRES1	6.5265	0.0302
ENSG00000237187	ENSG00000118898	PPL	7.8612	0.0003
ENSG00000237187	ENSG00000118972	FGF23	0.0343	0.0001
ENSG00000237187	ENSG00000118997	DNAH7	0.0877	0.0258
ENSG00000237187	ENSG00000119185	ITGB1BP1	1.0873	0.0344
ENSG00000237187	ENSG00000119574	ZBTB45	0.7148	0.0015
ENSG00000237187	ENSG00000119599	DCAF4	0.3441	0.0347
ENSG00000237187	ENSG00000119616	FCF1	2.0069	0.007
ENSG00000237187	ENSG00000119632	IFI27L2	12.0438	0.0074
ENSG00000237187	ENSG00000119636	BBOF1	0.3055	0.0152
ENSG00000237187	ENSG00000119640	ACYP1	1.7889	0.0011
ENSG00000237187	ENSG00000119650	IFT43	1.3283	0.017
ENSG00000237187	ENSG00000119661	DNAL1	0.2967	0.0291
ENSG00000237187	ENSG00000119669	IRF2BPL	1.3146	0.0083
ENSG00000237187	ENSG00000119772	DNMT3A	0.4844	0.0115
ENSG00000237187	ENSG00000120068	HOXB8	1.9608	6.4341e-05
ENSG00000237187	ENSG00000120071	KANSL1	0.6531	0.0425
ENSG00000237187	ENSG00000120075	HOXB5	1.3297	0.0014
ENSG00000237187	ENSG00000120093	HOXB3	2.1461	0.013
ENSG00000237187	ENSG00000120254	MTHFD1L	0.7695	0.0245
ENSG00000237187	ENSG00000120458	MSANTD2	0.3303	0.043
ENSG00000237187	ENSG00000120498	TEX11	-0.3664	0.0373
ENSG00000237187	ENSG00000120509	PDZD11	2.0783	0.0387
ENSG00000237187	ENSG00000120656	TAF12	1.5345	0.0136
ENSG00000237187	ENSG00000120659	TNFSF11	1.1707	0.0013
ENSG00000237187	ENSG00000120686	UFM1	2.3453	0.0296
ENSG00000237187	ENSG00000120688	WBP4	0.5052	0.0404
ENSG00000237187	ENSG00000120697	ALG5	2.1152	0.0078
ENSG00000237187	ENSG00000120699	EXOSC8	1.1234	0.0187
ENSG00000237187	ENSG00000120708	TGFBI	35.1162	0.0036
ENSG00000237187	ENSG00000120889	TNFRSF10B	3.0149	5.8965e-07
ENSG00000237187	ENSG00000120915	EPHX2	-1.3048	0.0251
ENSG00000237187	ENSG00000121058	COIL	0.5342	0.0472
ENSG00000237187	ENSG00000121289	CEP89	0.9293	0.0019
ENSG00000237187	ENSG00000121297	TSHZ3	0.6749	0.0325
ENSG00000237187	ENSG00000121318	TAS2R10	0.0335	0.0086
ENSG00000237187	ENSG00000121481	RNF2	0.6354	0.0089
ENSG00000237187	ENSG00000121542	SEC22A	0.3248	0.0238
ENSG00000237187	ENSG00000121716	PILRB	4.112	3.5031e-05
ENSG00000237187	ENSG00000121741	ZMYM2	0.9153	0.032
ENSG00000237187	ENSG00000121742	GJB6	4.6106	1.6602e-05
ENSG00000237187	ENSG00000121753	ADGRB2	0.209	0.0068
ENSG00000237187	ENSG00000121766	ZCCHC17	1.229	0.0381
ENSG00000237187	ENSG00000121774	KHDRBS1	3.8272	0.0405
ENSG00000237187	ENSG00000121931	LRIF1	0.7271	0.0396
ENSG00000237187	ENSG00000121964	GTDC1	0.5183	0.0021
ENSG00000237187	ENSG00000122034	GTF3A	4.4746	0.001
ENSG00000237187	ENSG00000122386	ZNF205	0.6544	0.0037
ENSG00000237187	ENSG00000122406	RPL5	69.5891	0.0134
ENSG00000237187	ENSG00000122417	ODF2L	0.6785	0.0006
ENSG00000237187	ENSG00000122477	LRRC39	0.0687	0.0033
ENSG00000237187	ENSG00000122481	RWDD3	0.804	0.0032
ENSG00000237187	ENSG00000122482	ZNF644	0.7734	0.0317
ENSG00000237187	ENSG00000122483	CCDC18	0.2248	0.0052
ENSG00000237187	ENSG00000122507	BBS9	0.3777	0.0081
ENSG00000237187	ENSG00000122515	ZMIZ2	1.5615	0.0023
ENSG00000237187	ENSG00000122557	HERPUD2	0.8104	0.0312
ENSG00000237187	ENSG00000122565	CBX3	7.9873	0.002
ENSG00000237187	ENSG00000122592	HOXA7	0.3079	0.0009
ENSG00000237187	ENSG00000122642	FKBP9	8.9408	0.0029
ENSG00000237187	ENSG00000122678	POLM	0.827	0.0012
ENSG00000237187	ENSG00000122884	P4HA1	5.4897	0.0002
ENSG00000237187	ENSG00000123095	BHLHE41	4.9635	0.001
ENSG00000237187	ENSG00000123119	NECAB1	0.1203	0.0424
ENSG00000237187	ENSG00000123130	ACOT9	1.77	0.0062
ENSG00000237187	ENSG00000123178	SPRYD7	0.392	0.0088
ENSG00000237187	ENSG00000123179	EBPL	2.8707	0.0059
ENSG00000237187	ENSG00000123213	NLN	0.7313	0.004
ENSG00000237187	ENSG00000123297	TSFM	1.3393	0.0062
ENSG00000237187	ENSG00000123353	ORMDL2	5.1986	0.0001
ENSG00000237187	ENSG00000123374	CDK2	1.7157	0.0031
ENSG00000237187	ENSG00000123427	EEF1AKMT3	0.8786	1.3927e-06
ENSG00000237187	ENSG00000123689	G0S2	5.9289	0.001
ENSG00000237187	ENSG00000123737	EXOSC9	1.0007	0.0152
ENSG00000237187	ENSG00000123810	B9D2	0.8672	0.0005
ENSG00000237187	ENSG00000123815	COQ8B	0.6998	0.0245
ENSG00000237187	ENSG00000123892	RAB38	0.7403	0.0177
ENSG00000237187	ENSG00000123989	CHPF	9.1633	0.0029
ENSG00000237187	ENSG00000124067	SLC12A4	1.1135	0.0034
ENSG00000237187	ENSG00000124074	ENKD1	0.7591	0.0394
ENSG00000237187	ENSG00000124107	SLPI	90.0839	0.0108
ENSG00000237187	ENSG00000124191	TOX2	0.2748	0.0005
ENSG00000237187	ENSG00000124193	SRSF6	2.0114	0.047
ENSG00000237187	ENSG00000124222	STX16	0.693	0.008
ENSG00000237187	ENSG00000124225	PMEPA1	21.1616	1.3271e-06
ENSG00000237187	ENSG00000124228	DDX27	1.7981	0.0192
ENSG00000237187	ENSG00000124237	C20orf85	0.7209	9.6858e-05
ENSG00000237187	ENSG00000124356	STAMBP	1.5415	0.0191
ENSG00000237187	ENSG00000124374	PAIP2B	-0.5002	0.0122
ENSG00000237187	ENSG00000124440	HIF3A	0.3045	0.009
ENSG00000237187	ENSG00000124444	ZNF576	0.8517	0.0021
ENSG00000237187	ENSG00000124466	LYPD3	5.735	0.0016
ENSG00000237187	ENSG00000124657	OR2B6	0.0162	0.0412
ENSG00000237187	ENSG00000124882	EREG	3.7106	0.0013
ENSG00000237187	ENSG00000125037	EMC3	3.2258	0.0494
ENSG00000237187	ENSG00000125122	LRRC29	0.2321	1.7996e-05
ENSG00000237187	ENSG00000125124	BBS2	1.1951	0.0031
ENSG00000237187	ENSG00000125266	EFNB2	3.9558	0.0474
ENSG00000237187	ENSG00000125450	NUP85	1.2595	0.0021
ENSG00000237187	ENSG00000125458	NT5C	3.2941	0.0001
ENSG00000237187	ENSG00000125520	SLC2A4RG	1.825	0.0226
ENSG00000237187	ENSG00000125531	FNDC11	0.2567	0.0012
ENSG00000237187	ENSG00000125534	PPDPF	30.6598	0.0153
ENSG00000237187	ENSG00000125618	PAX8	0.6458	0.0137
ENSG00000237187	ENSG00000125629	INSIG2	3.2965	9.111e-05
ENSG00000237187	ENSG00000125691	RPL23	91.9649	0.0009
ENSG00000237187	ENSG00000125726	CD70	0.3979	0.0132
ENSG00000237187	ENSG00000125741	OPA3	0.6272	0.0006
ENSG00000237187	ENSG00000125743	SNRPD2	27.0335	0.0023
ENSG00000237187	ENSG00000125744	RTN2	0.7237	4.1585e-05
ENSG00000237187	ENSG00000125746	EML2	3.6029	0.0484
ENSG00000237187	ENSG00000125755	SYMPK	2.884	0.0016
ENSG00000237187	ENSG00000125772	GPCPD1	0.5882	0.031
ENSG00000237187	ENSG00000125821	DTD1	2.1701	0.0018
ENSG00000237187	ENSG00000125848	FLRT3	2.7792	4.4999e-05
ENSG00000237187	ENSG00000125870	SNRPB2	1.7456	0.0299
ENSG00000237187	ENSG00000125877	ITPA	3.5685	0.0111
ENSG00000237187	ENSG00000125898	FAM110A	0.4512	0.0235
ENSG00000237187	ENSG00000125968	ID1	21.2339	4.8606e-05
ENSG00000237187	ENSG00000125991	ERGIC3	14.6115	0.0008
ENSG00000237187	ENSG00000125995	ROMO1	11.4399	0.0465
ENSG00000237187	ENSG00000126001	CEP250	0.3201	0.0168
ENSG00000237187	ENSG00000126214	KLC1	1.3295	0.0215
ENSG00000237187	ENSG00000126226	PCID2	1.0572	0.0111
ENSG00000237187	ENSG00000126243	LRFN3	0.5931	0.0003
ENSG00000237187	ENSG00000126247	CAPNS1	20.8279	0.0254
ENSG00000237187	ENSG00000126254	RBM42	3.5124	1.0845e-05
ENSG00000237187	ENSG00000126261	UBA2	4.0573	0.0011
ENSG00000237187	ENSG00000126267	COX6B1	28.0582	0.0474
ENSG00000237187	ENSG00000126368	NR1D1	2.3273	0.0314
ENSG00000237187	ENSG00000126456	IRF3	3.3577	0.0109
ENSG00000237187	ENSG00000126457	PRMT1	11.8995	0.0007
ENSG00000237187	ENSG00000126458	RRAS	14.2407	0.0016
ENSG00000237187	ENSG00000126461	SCAF1	2.172	6.5298e-05
ENSG00000237187	ENSG00000126464	PRR12	0.6892	0.013
ENSG00000237187	ENSG00000126653	NSRP1	1.5835	0.0006
ENSG00000237187	ENSG00000126698	DNAJC8	3.489	0.0127
ENSG00000237187	ENSG00000126746	ZNF384	0.7064	0.0091
ENSG00000237187	ENSG00000126756	UXT	8.7917	0.0006
ENSG00000237187	ENSG00000126778	SIX1	0.4023	9.2531e-05
ENSG00000237187	ENSG00000126814	TRMT5	0.3245	0.0003
ENSG00000237187	ENSG00000126822	PLEKHG3	0.7126	0.0125
ENSG00000237187	ENSG00000127124	HIVEP3	0.3914	0.0028
ENSG00000237187	ENSG00000127125	PPCS	3.1775	0.0117
ENSG00000237187	ENSG00000127314	RAP1B	6.695	0.0002
ENSG00000237187	ENSG00000127415	IDUA	1.245	6.0354e-05
ENSG00000237187	ENSG00000127463	EMC1	1.6074	0.0072
ENSG00000237187	ENSG00000127483	HP1BP3	3.5625	0.0491
ENSG00000237187	ENSG00000127663	KDM4B	0.4752	0.0394
ENSG00000237187	ENSG00000127774	EMC6	2.1125	0.0002
ENSG00000237187	ENSG00000127947	PTPN12	4.3708	0.0022
ENSG00000237187	ENSG00000127989	MTERF1	0.274	0.0469
ENSG00000237187	ENSG00000127990	SGCE	4.8645	0.001
ENSG00000237187	ENSG00000127993	RBM48	0.4164	0.0344
ENSG00000237187	ENSG00000128050	PAICS	2.8056	0.0176
ENSG00000237187	ENSG00000128165	ADM2	0.8107	0.029
ENSG00000237187	ENSG00000128185	DGCR6L	1.9167	0.005
ENSG00000237187	ENSG00000128191	DGCR8	0.4941	0.0176
ENSG00000237187	ENSG00000128274	A4GALT	3.2417	1.426e-05
ENSG00000237187	ENSG00000128335	APOL2	2.5224	0.0114
ENSG00000237187	ENSG00000128346	C22orf23	0.4402	0.0002
ENSG00000237187	ENSG00000128408	RIBC2	0.2857	0.0011
ENSG00000237187	ENSG00000128422	KRT17	122.383	1.0942e-05
ENSG00000237187	ENSG00000128463	EMC4	4.5072	0.0153
ENSG00000237187	ENSG00000128563	PRKRIP1	1.5018	8.4303e-05
ENSG00000237187	ENSG00000128567	PODXL	6.7579	0.0102
ENSG00000237187	ENSG00000128581	IFT22	1.5956	0.0002
ENSG00000237187	ENSG00000128606	LRRC17	3.0247	4.2821e-05
ENSG00000237187	ENSG00000128626	MRPS12	1.1692	0.0281
ENSG00000237187	ENSG00000128654	MTX2	1.0682	0.0484
ENSG00000237187	ENSG00000128694	OSGEPL1	0.1949	0.0188
ENSG00000237187	ENSG00000128923	MINDY2	0.7998	0.0051
ENSG00000237187	ENSG00000128951	DUT	1.047	0.0172
ENSG00000237187	ENSG00000128989	ARPP19	2.1183	0.0149
ENSG00000237187	ENSG00000129028	THAP10	0.174	0.0045
ENSG00000237187	ENSG00000129038	LOXL1	10.9422	0.003
ENSG00000237187	ENSG00000129084	PSMA1	6.0517	0.0435
ENSG00000237187	ENSG00000129158	SERGEF	0.9107	0.0163
ENSG00000237187	ENSG00000129197	RPAIN	0.5602	0.0359
ENSG00000237187	ENSG00000129219	PLD2	0.6917	0.0352
ENSG00000237187	ENSG00000129422	MTUS1	1.8838	0.0467
ENSG00000237187	ENSG00000129460	NGDN	1.6754	0.0075
ENSG00000237187	ENSG00000129472	RAB2B	0.5984	0.0476
ENSG00000237187	ENSG00000129473	BCL2L2	1.7193	0.004
ENSG00000237187	ENSG00000129515	SNX6	1.7789	0.0206
ENSG00000237187	ENSG00000129518	EAPP	2.3245	0.0222
ENSG00000237187	ENSG00000129521	EGLN3	8.6315	0.0014
ENSG00000237187	ENSG00000129559	NEDD8	14.8043	0.0263
ENSG00000237187	ENSG00000129562	DAD1	18.4282	0.0433
ENSG00000237187	ENSG00000129636	ITFG1	2.3388	0.0227
ENSG00000237187	ENSG00000129654	FOXJ1	4.95	2.513e-05
ENSG00000237187	ENSG00000129667	RHBDF2	1.3909	0.0112
ENSG00000237187	ENSG00000129691	ASH2L	1.3572	0.022
ENSG00000237187	ENSG00000129991	TNNI3	0.6704	2.8836e-05
ENSG00000237187	ENSG00000129993	CBFA2T3	-0.2185	0.0425
ENSG00000237187	ENSG00000130045	NXNL2	0.0419	0.0015
ENSG00000237187	ENSG00000130158	DOCK6	0.689	0.0465
ENSG00000237187	ENSG00000130175	PRKCSH	5.5207	0.0268
ENSG00000237187	ENSG00000130177	CDC16	2.3536	0.0002
ENSG00000237187	ENSG00000130202	NECTIN2	3.8487	0.0416
ENSG00000237187	ENSG00000130305	NSUN5	0.9316	0.0144
ENSG00000237187	ENSG00000130402	ACTN4	32.0713	0.0031
ENSG00000237187	ENSG00000130429	ARPC1B	73.0002	5.5757e-07
ENSG00000237187	ENSG00000130433	CACNG6	0.5631	0.005
ENSG00000237187	ENSG00000130487	KLHDC7B	2.6295	0.0008
ENSG00000237187	ENSG00000130489	SCO2	1.5908	0.0135
ENSG00000237187	ENSG00000130584	ZBTB46	0.3323	0.0218
ENSG00000237187	ENSG00000130598	TNNI2	4.4578	1.2576e-05
ENSG00000237187	ENSG00000130684	ZNF337	0.4624	0.0032
ENSG00000237187	ENSG00000130702	LAMA5	2.2279	0.0005
ENSG00000237187	ENSG00000130724	CHMP2A	14.8955	0.0098
ENSG00000237187	ENSG00000130725	UBE2M	2.8647	0.008
ENSG00000237187	ENSG00000130726	TRIM28	5.5159	0.0074
ENSG00000237187	ENSG00000130731	METTL26	3.0485	0.0024
ENSG00000237187	ENSG00000130748	TMEM160	0.4285	0.0034
ENSG00000237187	ENSG00000130764	LRRC47	1.0892	0.0274
ENSG00000237187	ENSG00000130821	SLC6A8	5.4926	0.0332
ENSG00000237187	ENSG00000130822	PNCK	0.8944	0.0003
ENSG00000237187	ENSG00000130827	PLXNA3	0.9019	0.0001
ENSG00000237187	ENSG00000130988	RGN	-0.5652	0.0342
ENSG00000237187	ENSG00000131015	ULBP2	0.5727	0.0027
ENSG00000237187	ENSG00000131043	AAR2	1.3231	0.0076
ENSG00000237187	ENSG00000131044	TTLL9	0.0885	2.3351e-05
ENSG00000237187	ENSG00000131067	GGT7	1.8819	0.0004
ENSG00000237187	ENSG00000131100	ATP6V1E1	6.1791	0.0497
ENSG00000237187	ENSG00000131115	ZNF227	0.363	0.0414
ENSG00000237187	ENSG00000131116	ZNF428	1.4757	0.029
ENSG00000237187	ENSG00000131188	PRR7	0.3765	0.0017
ENSG00000237187	ENSG00000131233	GJA9	0.0422	0.0291
ENSG00000237187	ENSG00000131323	TRAF3	0.5358	0.0106
ENSG00000237187	ENSG00000131400	NAPSA	0.0508	0.0042
ENSG00000237187	ENSG00000131408	NR1H2	3.5391	0.006
ENSG00000237187	ENSG00000131435	PDLIM4	3.9372	6.2031e-05
ENSG00000237187	ENSG00000131470	PSMC3IP	0.3798	0.0001
ENSG00000237187	ENSG00000131475	VPS25	3.9841	0.0137
ENSG00000237187	ENSG00000131508	UBE2D2	1.7873	0.0255
ENSG00000237187	ENSG00000131584	ACAP3	0.4311	0.0223
ENSG00000237187	ENSG00000131652	THOC6	1.7062	0.0046
ENSG00000237187	ENSG00000131697	NPHP4	0.2623	0.0203
ENSG00000237187	ENSG00000131732	ZCCHC9	1.0089	0.0257
ENSG00000237187	ENSG00000131748	STARD3	1.4926	0.0132
ENSG00000237187	ENSG00000131788	PIAS3	1.8407	0.0024
ENSG00000237187	ENSG00000131876	SNRPA1	1.6674	0.0199
ENSG00000237187	ENSG00000131899	LLGL1	0.6889	0.0054
ENSG00000237187	ENSG00000131944	FAAP24	0.2887	0.0094
ENSG00000237187	ENSG00000131966	ACTR10	1.367	0.042
ENSG00000237187	ENSG00000132003	ZSWIM4	0.7403	0.0141
ENSG00000237187	ENSG00000132004	FBXW9	0.5039	0.0291
ENSG00000237187	ENSG00000132170	PPARG	5.4789	0.0011
ENSG00000237187	ENSG00000132199	ENOSF1	1.7455	0.0073
ENSG00000237187	ENSG00000132383	RPA1	1.2966	0.0286
ENSG00000237187	ENSG00000132394	EEFSEC	0.6197	0.0047
ENSG00000237187	ENSG00000132406	TMEM128	2.2779	0.0002
ENSG00000237187	ENSG00000132432	SEC61G	14.2674	0.0036
ENSG00000237187	ENSG00000132467	UTP3	1.3603	0.0109
ENSG00000237187	ENSG00000132470	ITGB4	23.6617	0.0008
ENSG00000237187	ENSG00000132471	WBP2	4.5133	0.018
ENSG00000237187	ENSG00000132475	H3-3B	22.91	0.0065
ENSG00000237187	ENSG00000132481	TRIM47	3.8474	0.0131
ENSG00000237187	ENSG00000132485	ZRANB2	2.5955	0.0011
ENSG00000237187	ENSG00000132522	GPS2	0.3101	0.0108
ENSG00000237187	ENSG00000132581	SDF2	4.4049	0.0046
ENSG00000237187	ENSG00000132589	FLOT2	4.7772	0.0069
ENSG00000237187	ENSG00000132635	PCED1A	1.4568	8.7333e-05
ENSG00000237187	ENSG00000132661	NXT1	1.5898	0.0043
ENSG00000237187	ENSG00000132664	POLR3F	0.3559	0.011
ENSG00000237187	ENSG00000132692	BCAN	0.0156	0.0297
ENSG00000237187	ENSG00000132749	TESMIN	0.106	0.0005
ENSG00000237187	ENSG00000132780	NASP	2.147	0.0151
ENSG00000237187	ENSG00000132793	LPIN3	0.5586	0.0072
ENSG00000237187	ENSG00000132823	OSER1	1.8378	0.011
ENSG00000237187	ENSG00000132879	FBXO44	0.9072	0.0029
ENSG00000237187	ENSG00000132911	NMUR2	1.4757	0.0255
ENSG00000237187	ENSG00000132952	USPL1	0.7794	0.0004
ENSG00000237187	ENSG00000132963	POMP	4.3001	0.0498
ENSG00000237187	ENSG00000133019	CHRM3	-0.1305	0.0205
ENSG00000237187	ENSG00000133027	PEMT	1.2159	0.0291
ENSG00000237187	ENSG00000133030	MPRIP	2.608	0.0117
ENSG00000237187	ENSG00000133112	TPT1	267.997	0.0182
ENSG00000237187	ENSG00000133114	GPALPP1	0.7884	0.0039
ENSG00000237187	ENSG00000133247	KMT5C	0.41	0.0007
ENSG00000237187	ENSG00000133265	HSPBP1	2.8236	0.0008
ENSG00000237187	ENSG00000133318	RTN3	5.6144	0.016
ENSG00000237187	ENSG00000133398	MED10	1.6135	0.0313
ENSG00000237187	ENSG00000133640	LRRIQ1	0.048	0.0022
ENSG00000237187	ENSG00000133706	LARS1	1.7151	0.0166
ENSG00000237187	ENSG00000133740	E2F5	0.1555	0.0409
ENSG00000237187	ENSG00000133805	AMPD3	0.6333	0.0036
ENSG00000237187	ENSG00000133812	SBF2	0.8282	0.0075
ENSG00000237187	ENSG00000133816	MICAL2; MICALCL	4.4056	0.0214
ENSG00000237187	ENSG00000133818	RRAS2	0.7325	0.0045
ENSG00000237187	ENSG00000133935	ERG28	2.9129	0.0184
ENSG00000237187	ENSG00000133997	MED6	1.2068	0.017
ENSG00000237187	ENSG00000134013	LOXL2	13.689	0.0001
ENSG00000237187	ENSG00000134014	ELP3	0.7583	0.0283
ENSG00000237187	ENSG00000134070	IRAK2	2.6576	0.0015
ENSG00000237187	ENSG00000134086	VHL	1.0428	0.0248
ENSG00000237187	ENSG00000134107	BHLHE40	24.4996	0.0346
ENSG00000237187	ENSG00000134109	EDEM1	1.4064	0.0071
ENSG00000237187	ENSG00000134146	DPH6	0.3352	0.0018
ENSG00000237187	ENSG00000134153	EMC7	4.4676	0.0403
ENSG00000237187	ENSG00000134198	TSPAN2	1.671	0.0406
ENSG00000237187	ENSG00000134253	TRIM45	0.1401	0.0175
ENSG00000237187	ENSG00000134283	PPHLN1	2.1439	0.0119
ENSG00000237187	ENSG00000134330	IAH1	2.5254	0.0055
ENSG00000237187	ENSG00000134333	LDHA	64.4629	0.0003
ENSG00000237187	ENSG00000134363	FST	2.2108	0.034
ENSG00000237187	ENSG00000134419	RPS15A	84.724	0.031
ENSG00000237187	ENSG00000134504	KCTD1	0.9028	0.0021
ENSG00000237187	ENSG00000134531	EMP1	26.0443	0.0156
ENSG00000237187	ENSG00000134569	LRP4	0.1838	0.0072
ENSG00000237187	ENSG00000134590	RTL8C	8.6303	0.0008
ENSG00000237187	ENSG00000134597	RBMX2	1.125	0.0272
ENSG00000237187	ENSG00000134668	SPOCD1	0.4448	1.3811e-05
ENSG00000237187	ENSG00000134686	PHC2	7.9575	0.0188
ENSG00000237187	ENSG00000134717	BTF3L4	1.3352	0.0174
ENSG00000237187	ENSG00000134748	PRPF38A	0.8401	0.0481
ENSG00000237187	ENSG00000134775	FHOD3	0.8744	0.0011
ENSG00000237187	ENSG00000134802	SLC43A3	3.1278	0.0319
ENSG00000237187	ENSG00000134815	DHX34	0.9424	0.0013
ENSG00000237187	ENSG00000134824	FADS2	2.4038	0.0235
ENSG00000237187	ENSG00000134825	TMEM258	21.6868	0.0205
ENSG00000237187	ENSG00000134851	TMEM165	5.4521	0.0055
ENSG00000237187	ENSG00000134864	GGACT	0.358	0.0095
ENSG00000237187	ENSG00000134882	UBAC2	2.3415	0.0012
ENSG00000237187	ENSG00000134884	ARGLU1	2.7268	0.0356
ENSG00000237187	ENSG00000134905	CARS2	1.5866	0.0045
ENSG00000237187	ENSG00000134986	NREP	5.8674	0.0294
ENSG00000237187	ENSG00000135046	ANXA1	45.3092	0.0017
ENSG00000237187	ENSG00000135069	PSAT1	-1.2101	0.0403
ENSG00000237187	ENSG00000135083	CCNJL	0.4211	1.6658e-05
ENSG00000237187	ENSG00000135164	DMTF1	0.719	0.0016
ENSG00000237187	ENSG00000135185	TMEM243	1.8368	0.0184
ENSG00000237187	ENSG00000135211	TMEM60	1.3204	0.0468
ENSG00000237187	ENSG00000135269	TES	5.1362	0.0438
ENSG00000237187	ENSG00000135318	NT5E	3.3991	0.0325
ENSG00000237187	ENSG00000135390	ATP5MC2	19.5493	0.0235
ENSG00000237187	ENSG00000135392	DNAJC14	1.537	0.0136
ENSG00000237187	ENSG00000135404	CD63	102.636	0.0021
ENSG00000237187	ENSG00000135446	CDK4	11.8523	8.2497e-05
ENSG00000237187	ENSG00000135452	TSPAN31	9.631	3.5547e-06
ENSG00000237187	ENSG00000135473	PAN2	1.5654	0.0004
ENSG00000237187	ENSG00000135480	KRT7	97.4832	0.0023
ENSG00000237187	ENSG00000135482	ZC3H10	0.4911	0.0128
ENSG00000237187	ENSG00000135506	OS9	29.299	3.2821e-05
ENSG00000237187	ENSG00000135622	SEMA4F	0.3749	0.0103
ENSG00000237187	ENSG00000135632	SMYD5	1.0526	0.0005
ENSG00000237187	ENSG00000135637	CCDC142	0.1294	0.0351
ENSG00000237187	ENSG00000135643	KCNMB4	0.9335	0.0039
ENSG00000237187	ENSG00000135679	MDM2	0.7979	0.0163
ENSG00000237187	ENSG00000135686	KLHL36	0.6239	0.017
ENSG00000237187	ENSG00000135698	MPHOSPH6	1.5484	0.0043
ENSG00000237187	ENSG00000135736	CCDC102A	0.2353	0.0312
ENSG00000237187	ENSG00000135740	SLC9A5	0.0206	0.043
ENSG00000237187	ENSG00000135747	-	0.1629	0.0224
ENSG00000237187	ENSG00000135828	RNASEL	0.5287	0.0391
ENSG00000237187	ENSG00000135862	LAMC1	4.0595	0.0416
ENSG00000237187	ENSG00000135974	C2orf49	0.485	0.0319
ENSG00000237187	ENSG00000135976	ANKRD36	0.2344	0.004
ENSG00000237187	ENSG00000136068	FLNB	15.4635	0.0077
ENSG00000237187	ENSG00000136155	SCEL	1.3629	0.0307
ENSG00000237187	ENSG00000136156	ITM2B	35.8072	0.0113
ENSG00000237187	ENSG00000136197	C7orf25	0.5889	0.0126
ENSG00000237187	ENSG00000136213	CHST12	0.4928	0.0149
ENSG00000237187	ENSG00000136231	IGF2BP3	1.4172	0.0323
ENSG00000237187	ENSG00000136238	RAC1	13.3804	0.0317
ENSG00000237187	ENSG00000136247	ZDHHC4	2.9101	0.0003
ENSG00000237187	ENSG00000136280	CCM2	2.2205	0.0012
ENSG00000237187	ENSG00000136295	TTYH3	3.9269	0.0133
ENSG00000237187	ENSG00000136378	ADAMTS7	0.383	0.0129
ENSG00000237187	ENSG00000136448	NMT1	1.6339	0.0483
ENSG00000237187	ENSG00000136518	ACTL6A	2.5494	0.0112
ENSG00000237187	ENSG00000136696	IL36B	0.0294	0.0128
ENSG00000237187	ENSG00000136710	CCDC115	1.7954	0.0215
ENSG00000237187	ENSG00000136918	WDR38	0.1409	9.1664e-06
ENSG00000237187	ENSG00000137098	SPAG8	0.0713	0.0016
ENSG00000237187	ENSG00000137185	ZSCAN9	0.4671	0.0073
ENSG00000237187	ENSG00000137203	TFAP2A	0.6544	0.0114
ENSG00000237187	ENSG00000137218	FRS3	0.194	0.0366
ENSG00000237187	ENSG00000137312	FLOT1	6.6659	0.0322
ENSG00000237187	ENSG00000137343	ATAT1	0.2275	0.0242
ENSG00000237187	ENSG00000137404	NRM	0.9571	0.03
ENSG00000237187	ENSG00000137440	FGFBP1	4.6922	0.0311
ENSG00000237187	ENSG00000137494	ANKRD42	0.315	0.02
ENSG00000237187	ENSG00000137500	CCDC90B	0.8326	0.0085
ENSG00000237187	ENSG00000137504	CREBZF	0.9551	0.0086
ENSG00000237187	ENSG00000137522	RNF121	0.7475	0.0147
ENSG00000237187	ENSG00000137648	TMPRSS4	14.379	0.0341
ENSG00000237187	ENSG00000137656	BUD13	0.593	0.0442
ENSG00000237187	ENSG00000137691	CFAP300	0.8361	9.5805e-05
ENSG00000237187	ENSG00000137720	C11orf1	1.7557	0.0077
ENSG00000237187	ENSG00000137745	MMP13	0.443	7.8571e-05
ENSG00000237187	ENSG00000137817	PARP6	2.1137	0.002
ENSG00000237187	ENSG00000137818	RPLP1	210.775	0.0047
ENSG00000237187	ENSG00000137845	ADAM10	4.9362	0.0156
ENSG00000237187	ENSG00000137868	STRA6	1.007	0.0326
ENSG00000237187	ENSG00000137876	RSL24D1	4.4208	0.0284
ENSG00000237187	ENSG00000137936	BCAR3	1.9332	0.0034
ENSG00000237187	ENSG00000137944	KYAT3	1.0707	0.0155
ENSG00000237187	ENSG00000137947	GTF2B	1.6416	0.0149
ENSG00000237187	ENSG00000137962	ARHGAP29	0.9837	0.0008
ENSG00000237187	ENSG00000138050	THUMPD2	0.1869	0.0048
ENSG00000237187	ENSG00000138085	ATRAID	10.3873	0.002
ENSG00000237187	ENSG00000138101	DTNB	0.5392	0.0004
ENSG00000237187	ENSG00000138271	GPR87	4.3111	7.6956e-05
ENSG00000237187	ENSG00000138311	ZNF365	0.6001	0.0317
ENSG00000237187	ENSG00000138356	AOX1	-1.5069	0.0269
ENSG00000237187	ENSG00000138385	SSB	4.1809	0.0486
ENSG00000237187	ENSG00000138400	MDH1B	0.0598	0.0181
ENSG00000237187	ENSG00000138587	MNS1	0.6432	0.0087
ENSG00000237187	ENSG00000138594	TMOD3	6.8919	0.0205
ENSG00000237187	ENSG00000138604	GLCE	0.7457	0.0492
ENSG00000237187	ENSG00000138617	PARP16	0.3693	0.0153
ENSG00000237187	ENSG00000138629	UBL7	0.6907	0.0466
ENSG00000237187	ENSG00000138668	HNRNPD	6.23	0.0121
ENSG00000237187	ENSG00000138669	PRKG2	0.1351	0.0065
ENSG00000237187	ENSG00000138688	KIAA1109	0.779	0.0471
ENSG00000237187	ENSG00000138696	BMPR1B	0.27	0.0154
ENSG00000237187	ENSG00000138750	NUP54	1.1333	0.0108
ENSG00000237187	ENSG00000138764	CCNG2	1.387	0.0076
ENSG00000237187	ENSG00000138821	SLC39A8	1.9694	0.0074
ENSG00000237187	ENSG00000138834	MAPK8IP3	0.9824	0.0051
ENSG00000237187	ENSG00000139055	ERP27	-14.42	0.033
ENSG00000237187	ENSG00000139144	PIK3C2G	0.489	0.0138
ENSG00000237187	ENSG00000139154	AEBP2	0.5897	0.0054
ENSG00000237187	ENSG00000139168	ZCRB1	2.341	5.1217e-05
ENSG00000237187	ENSG00000139211	AMIGO2	7.9999	0.0027
ENSG00000237187	ENSG00000139266	MARCHF9	1.6809	2.5722e-06
ENSG00000237187	ENSG00000139269	INHBE	0.094	1.902e-06
ENSG00000237187	ENSG00000139318	DUSP6	8.3101	0.0171
ENSG00000237187	ENSG00000139540	SLC39A5	-3.6963	0.025
ENSG00000237187	ENSG00000139547	RDH16	0.0385	0.032
ENSG00000237187	ENSG00000139613	SMARCC2	2.0527	0.0099
ENSG00000237187	ENSG00000139641	ESYT1	2.9	0.008
ENSG00000237187	ENSG00000139679	LPAR6	0.0082	0.0296
ENSG00000237187	ENSG00000139684	ESD	5.8621	0.0058
ENSG00000237187	ENSG00000139842	CUL4A	1.3518	0.0461
ENSG00000237187	ENSG00000139880	CDH24	0.1691	0.0037
ENSG00000237187	ENSG00000139908	TSSK4	0.0725	0.0075
ENSG00000237187	ENSG00000139921	TMX1	1.2209	0.0245
ENSG00000237187	ENSG00000139926	FRMD6	2.922	0.009
ENSG00000237187	ENSG00000140025	EFCAB11	0.4318	0.0156
ENSG00000237187	ENSG00000140104	CLBA1	0.6893	0.001
ENSG00000237187	ENSG00000140259	MFAP1	1.4122	0.0355
ENSG00000237187	ENSG00000140299	BNIP2	1.6823	0.0333
ENSG00000237187	ENSG00000140332	TLE3	0.8731	0.031
ENSG00000237187	ENSG00000140350	ANP32A	3.7008	0.0193
ENSG00000237187	ENSG00000140365	COMMD4	3.4342	0.0089
ENSG00000237187	ENSG00000140400	MAN2C1	0.9728	0.0396
ENSG00000237187	ENSG00000140463	BBS4	0.7145	0.0129
ENSG00000237187	ENSG00000140464	PML	1.1639	0.0017
ENSG00000237187	ENSG00000140543	DET1	0.3363	0.0006
ENSG00000237187	ENSG00000140545	MFGE8	6.4166	0.0027
ENSG00000237187	ENSG00000140612	SEC11A	7.5663	0.0111
ENSG00000237187	ENSG00000140682	TGFB1I1	3.9258	0.0028
ENSG00000237187	ENSG00000140694	PARN	1.4775	0.0345
ENSG00000237187	ENSG00000140839	CLEC18B	0.2004	0.0454
ENSG00000237187	ENSG00000140848	CPNE2	1.1604	0.0435
ENSG00000237187	ENSG00000140905	GCSH	0.1828	3.0483e-05
ENSG00000237187	ENSG00000140931	CMTM3	7.5856	0.0003
ENSG00000237187	ENSG00000140939	NOL3	1.7896	0.0015
ENSG00000237187	ENSG00000140943	MBTPS1	2.4614	0.0342
ENSG00000237187	ENSG00000140950	MEAK7	0.7601	0.0041
ENSG00000237187	ENSG00000140990	NDUFB10	4.9359	0.0328
ENSG00000237187	ENSG00000141012	GALNS	2.1709	0.02
ENSG00000237187	ENSG00000141068	KSR1	-0.3485	0.0411
ENSG00000237187	ENSG00000141086	CTRL	-64.33	0.0415
ENSG00000237187	ENSG00000141258	SGSM2	0.5639	0.0424
ENSG00000237187	ENSG00000141279	NPEPPS	3.0533	0.0065
ENSG00000237187	ENSG00000141293	SKAP1	1.2851	0.0021
ENSG00000237187	ENSG00000141294	LRRC46	0.14	6.0037e-05
ENSG00000237187	ENSG00000141376	BCAS3	0.4248	0.0336
ENSG00000237187	ENSG00000141401	IMPA2	-5.7291	0.0284
ENSG00000237187	ENSG00000141429	GALNT1	4.4708	0.0024
ENSG00000237187	ENSG00000141446	ESCO1	0.5197	0.0121
ENSG00000237187	ENSG00000141449	GREB1L	0.1248	0.0261
ENSG00000237187	ENSG00000141456	PELP1	0.8793	0.0391
ENSG00000237187	ENSG00000141458	NPC1	1.2443	0.0443
ENSG00000237187	ENSG00000141485	SLC13A5	4.5386	0.0003
ENSG00000237187	ENSG00000141519	CCDC40	0.1759	0.0005
ENSG00000237187	ENSG00000141524	TMC6	0.909	0.0495
ENSG00000237187	ENSG00000141526	SLC16A3	14.6232	5.641e-05
ENSG00000237187	ENSG00000141551	CSNK1D	5.6109	0.0103
ENSG00000237187	ENSG00000141552	ANAPC11	6.4651	0.0017
ENSG00000237187	ENSG00000141560	FN3KRP	1.8523	0.0308
ENSG00000237187	ENSG00000141562	NARF	2.8791	6.2328e-05
ENSG00000237187	ENSG00000141570	CBX8	0.3829	0.0037
ENSG00000237187	ENSG00000141577	CEP131	0.2472	0.0453
ENSG00000237187	ENSG00000141580	WDR45B	7.1293	0.0006
ENSG00000237187	ENSG00000141582	CBX4	0.8464	0.0047
ENSG00000237187	ENSG00000141622	RNF165	0.1411	0.0005
ENSG00000237187	ENSG00000141682	PMAIP1	0.8228	0.0295
ENSG00000237187	ENSG00000141696	P3H4	2.6932	0.0002
ENSG00000237187	ENSG00000141698	NT5C3B	1.9598	0.0031
ENSG00000237187	ENSG00000141741	MIEN1	3.9237	0.0147
ENSG00000237187	ENSG00000141756	FKBP10	7.9242	0.0103
ENSG00000237187	ENSG00000142039	CCDC97	1.0347	0.0098
ENSG00000237187	ENSG00000142046	TMEM91	1.2238	1.5237e-05
ENSG00000237187	ENSG00000142082	SIRT3	0.5663	0.0053
ENSG00000237187	ENSG00000142156	COL6A1	45.43	0.0045
ENSG00000237187	ENSG00000142173	COL6A2	57.8423	0.0011
ENSG00000237187	ENSG00000142227	EMP3	14.3579	2.5372e-07
ENSG00000237187	ENSG00000142235	LMTK3	0.2763	0.0111
ENSG00000237187	ENSG00000142279	WTIP	0.6749	0.0139
ENSG00000237187	ENSG00000142330	CAPN10	0.4	0.0444
ENSG00000237187	ENSG00000142409	ZNF787	1.4236	0.0008
ENSG00000237187	ENSG00000142507	PSMB6	6.1291	0.0357
ENSG00000237187	ENSG00000142534	RPS11	260.509	0.0051
ENSG00000237187	ENSG00000142544	CTU1	0.0751	0.0342
ENSG00000237187	ENSG00000142546	NOSIP	3.0869	0.0029
ENSG00000237187	ENSG00000142549	IGLON5	0.1598	2.7579e-05
ENSG00000237187	ENSG00000142552	RCN3	4.9088	0.0457
ENSG00000237187	ENSG00000142627	EPHA2	14.257	0.0079
ENSG00000237187	ENSG00000142676	RPL11	162.254	0.0033
ENSG00000237187	ENSG00000142684	ZNF593	2.615	0.033
ENSG00000237187	ENSG00000142694	EVA1B	1.3782	0.013
ENSG00000237187	ENSG00000142733	MAP3K6	0.7799	0.0449
ENSG00000237187	ENSG00000142765	SYTL1	1.6418	0.0499
ENSG00000237187	ENSG00000142798	HSPG2	5.2421	0.0382
ENSG00000237187	ENSG00000142856	ITGB3BP	0.9271	0.0407
ENSG00000237187	ENSG00000142910	TINAGL1	21.7091	0.0003
ENSG00000237187	ENSG00000142937	RPS8	101.436	0.0451
ENSG00000237187	ENSG00000143156	NME7	1.1687	0.0003
ENSG00000237187	ENSG00000143178	TBX19	0.1814	0.0135
ENSG00000237187	ENSG00000143224	PPOX	0.4474	0.0079
ENSG00000237187	ENSG00000143256	PFDN2	7.5011	0.0054
ENSG00000237187	ENSG00000143314	MRPL24	2.2319	0.0394
ENSG00000237187	ENSG00000143320	CRABP2	22.2047	0.0197
ENSG00000237187	ENSG00000143353	LYPLAL1	0.8007	0.0309
ENSG00000237187	ENSG00000143368	SF3B4	4.0362	0.0028
ENSG00000237187	ENSG00000143436	MRPL9	1.6198	0.0428
ENSG00000237187	ENSG00000143442	POGZ	1.0804	0.0175
ENSG00000237187	ENSG00000143486	EIF2D	1.443	0.0116
ENSG00000237187	ENSG00000143498	TAF1A	0.349	0.0037
ENSG00000237187	ENSG00000143499	SMYD2	1.5484	0.0044
ENSG00000237187	ENSG00000143553	SNAPIN	2.5294	0.0009
ENSG00000237187	ENSG00000143570	SLC39A1	8.7944	0.0016
ENSG00000237187	ENSG00000143641	GALNT2	4.5406	0.0002
ENSG00000237187	ENSG00000143740	SNAP47	0.6656	0.0101
ENSG00000237187	ENSG00000143748	NVL	0.3726	0.0233
ENSG00000237187	ENSG00000143771	CNIH4	4.661	0.0166
ENSG00000237187	ENSG00000143786	CNIH3	0.8862	0.0001
ENSG00000237187	ENSG00000143793	C1orf35	0.8208	0.0062
ENSG00000237187	ENSG00000143811	PYCR2	2.5748	0.015
ENSG00000237187	ENSG00000143816	WNT9A	0.1508	0.011
ENSG00000237187	ENSG00000143845	ETNK2	0.7089	0.0187
ENSG00000237187	ENSG00000143847	PPFIA4	0.1996	1.0673e-05
ENSG00000237187	ENSG00000144028	SNRNP200	2.833	0.0231
ENSG00000237187	ENSG00000144061	NPHP1	0.4376	0.0053
ENSG00000237187	ENSG00000144063	MALL	21.7116	0.0045
ENSG00000237187	ENSG00000144134	RABL2A	0.7026	4.5792e-07
ENSG00000237187	ENSG00000144136	SLC20A1	3.6512	0.0117
ENSG00000237187	ENSG00000144401	METTL21A	0.2415	0.0423
ENSG00000237187	ENSG00000144451	SPAG16	1.8168	0.0343
ENSG00000237187	ENSG00000144455	SUMF1	4.4479	0.0038
ENSG00000237187	ENSG00000144524	COPS7B	0.9468	0.0055
ENSG00000237187	ENSG00000144645	OSBPL10	1.7236	0.0037
ENSG00000237187	ENSG00000144711	IQSEC1	0.9502	0.0257
ENSG00000237187	ENSG00000144713	RPL32	32.3582	0.0153
ENSG00000237187	ENSG00000144741	SLC25A26	0.9401	0.0024
ENSG00000237187	ENSG00000144744	UBA3	2.1008	0.0173
ENSG00000237187	ENSG00000144746	ARL6IP5	9.1593	0.0327
ENSG00000237187	ENSG00000144749	LRIG1	-2.195	0.0362
ENSG00000237187	ENSG00000144792	ZNF660	0.058	0.0478
ENSG00000237187	ENSG00000145002	FAM86B2	0.1969	0.0006
ENSG00000237187	ENSG00000145014	TMEM44	1.6583	0.0002
ENSG00000237187	ENSG00000145029	NICN1	0.5415	0.0341
ENSG00000237187	ENSG00000145040	UCN2	0.4035	0.0002
ENSG00000237187	ENSG00000145041	DCAF1	0.5438	0.0474
ENSG00000237187	ENSG00000145050	MANF	16.787	7.1439e-06
ENSG00000237187	ENSG00000145075	-	0.0473	0.0473
ENSG00000237187	ENSG00000145191	EIF2B5	1.1289	0.043
ENSG00000237187	ENSG00000145293	ENOPH1	1.6581	0.0481
ENSG00000237187	ENSG00000145354	CISD2	2.3113	0.0008
ENSG00000237187	ENSG00000145358	DDIT4L	0.8371	6.2866e-06
ENSG00000237187	ENSG00000145425	RPS3A	23.3412	0.0121
ENSG00000237187	ENSG00000145431	PDGFC	8.1413	7.0617e-06
ENSG00000237187	ENSG00000145491	ROPN1L	0.0728	0.0003
ENSG00000237187	ENSG00000145506	NKD2	0.9234	0.0139
ENSG00000237187	ENSG00000145545	SRD5A1	0.8901	0.0239
ENSG00000237187	ENSG00000145592	RPL37	30.1458	0.0243
ENSG00000237187	ENSG00000145623	OSMR	2.4399	0.0358
ENSG00000237187	ENSG00000145681	HAPLN1	0.7665	0.0018
ENSG00000237187	ENSG00000145715	RASA1	1.4176	0.0137
ENSG00000237187	ENSG00000145723	GIN1	0.128	0.0185
ENSG00000237187	ENSG00000145740	SLC30A5	1.4019	0.0336
ENSG00000237187	ENSG00000145741	BTF3	34.0669	0.0213
ENSG00000237187	ENSG00000145777	TSLP	0.3328	0.003
ENSG00000237187	ENSG00000145779	TNFAIP8	1.1516	0.0322
ENSG00000237187	ENSG00000145901	TNIP1	4.0188	0.0376
ENSG00000237187	ENSG00000145919	BOD1	1.3999	0.0134
ENSG00000237187	ENSG00000146007	ZMAT2	6.3871	0.0016
ENSG00000237187	ENSG00000146072	TNFRSF21	13.2835	0.017
ENSG00000237187	ENSG00000146242	TPBG	2.8328	0.0003
ENSG00000237187	ENSG00000146373	RNF217	0.1982	0.0385
ENSG00000237187	ENSG00000146416	AIG1	2.2758	0.0138
ENSG00000237187	ENSG00000146540	C7orf50	3.1416	0.0167
ENSG00000237187	ENSG00000146674	IGFBP3	80.936	0.007
ENSG00000237187	ENSG00000146826	MAP11	0.6369	0.0067
ENSG00000237187	ENSG00000146828	SLC12A9	1.3105	0.0106
ENSG00000237187	ENSG00000146830	GIGYF1	1.3658	0.0013
ENSG00000237187	ENSG00000146833	TRIM4	4.9897	2.3383e-05
ENSG00000237187	ENSG00000146834	MEPCE	4.9634	7.358e-06
ENSG00000237187	ENSG00000147027	TMEM47	2.8295	0.0064
ENSG00000237187	ENSG00000147099	HDAC8	0.5991	0.0023
ENSG00000237187	ENSG00000147127	RAB41	0.0241	0.0012
ENSG00000237187	ENSG00000147130	ZMYM3	0.4804	0.0233
ENSG00000237187	ENSG00000147168	IL2RG	8.1004	0.0038
ENSG00000237187	ENSG00000147180	ZNF711	0.1523	0.0331
ENSG00000237187	ENSG00000147206	NXF3	0.7699	0.0127
ENSG00000237187	ENSG00000147255	IGSF1	1.0044	0.0001
ENSG00000237187	ENSG00000147400	CETN2	8.0924	6.4239e-05
ENSG00000237187	ENSG00000147437	GNRH1	0.1348	0.0126
ENSG00000237187	ENSG00000147439	BIN3	1.2559	0.0122
ENSG00000237187	ENSG00000147454	SLC25A37	2.9598	0.0048
ENSG00000237187	ENSG00000147475	ERLIN2	2.2439	0.0029
ENSG00000237187	ENSG00000147533	GOLGA7	1.5837	0.0428
ENSG00000237187	ENSG00000147642	SYBU	-1.0802	0.0409
ENSG00000237187	ENSG00000147654	EBAG9	0.728	0.0452
ENSG00000237187	ENSG00000147697	GSDMC	0.1311	0.0017
ENSG00000237187	ENSG00000147789	ZNF7	0.6728	0.0367
ENSG00000237187	ENSG00000147883	CDKN2B	1.8558	0.0032
ENSG00000237187	ENSG00000147889	CDKN2A	4.4275	0.0002
ENSG00000237187	ENSG00000148082	SHC3	0.1286	0.0336
ENSG00000237187	ENSG00000148344	PTGES	11.1402	0.0094
ENSG00000237187	ENSG00000148680	HTR7	0.0633	0.0136
ENSG00000237187	ENSG00000148690	FRA10AC1	0.5165	0.0307
ENSG00000237187	ENSG00000148926	ADM	6.1513	0.0018
ENSG00000237187	ENSG00000149016	TUT1	0.7779	0.0085
ENSG00000237187	ENSG00000149043	SYT8	18.3665	5.5142e-05
ENSG00000237187	ENSG00000149050	ZNF214	0.1403	0.0192
ENSG00000237187	ENSG00000149100	EIF3M	7.0732	0.0041
ENSG00000237187	ENSG00000149115	TNKS1BP1	2.9361	0.0387
ENSG00000237187	ENSG00000149136	SSRP1	5.344	0.0013
ENSG00000237187	ENSG00000149150	SLC43A1	-2.7392	0.0022
ENSG00000237187	ENSG00000149179	C11orf49	1.202	0.0217
ENSG00000237187	ENSG00000149196	HIKESHI	1.935	0.0098
ENSG00000237187	ENSG00000149257	SERPINH1	24.0164	0.0104
ENSG00000237187	ENSG00000149262	INTS4	0.6159	0.0073
ENSG00000237187	ENSG00000149483	TMEM138	1.0511	0.0403
ENSG00000237187	ENSG00000149485	FADS1	0.9871	0.0497
ENSG00000237187	ENSG00000149532	CPSF7	1.2072	0.0357
ENSG00000237187	ENSG00000149541	B3GAT3	3.5	0.0001
ENSG00000237187	ENSG00000149573	MPZL2	9.14	0.0111
ENSG00000237187	ENSG00000149634	SPATA25	0.063	0.0382
ENSG00000237187	ENSG00000149925	ALDOA	78.5305	0.0184
ENSG00000237187	ENSG00000149927	DOC2A	0.0648	0.0007
ENSG00000237187	ENSG00000149932	TMEM219	8.493	0.0071
ENSG00000237187	ENSG00000150093	ITGB1	24.3157	0.0189
ENSG00000237187	ENSG00000150281	CTF1	1.1463	3.2961e-06
ENSG00000237187	ENSG00000150433	TMEM218	0.6119	0.0005
ENSG00000237187	ENSG00000150471	ADGRL3	0.1099	0.0439
ENSG00000237187	ENSG00000150556	LYPD6B	2.2781	0.0297
ENSG00000237187	ENSG00000150593	PDCD4	-4.8818	0.0092
ENSG00000237187	ENSG00000150630	VEGFC	1.8712	7.4623e-06
ENSG00000237187	ENSG00000150667	FSIP1	0.0274	0.0323
ENSG00000237187	ENSG00000150773	PIH1D2	0.2063	0.0005
ENSG00000237187	ENSG00000150782	IL18	3.8258	0.011
ENSG00000237187	ENSG00000150873	C2orf50	0.0267	0.0012
ENSG00000237187	ENSG00000151006	PRSS53	0.1638	1.6697e-05
ENSG00000237187	ENSG00000151023	ENKUR	0.1338	0.0034
ENSG00000237187	ENSG00000151065	DCP1B	0.4904	0.0488
ENSG00000237187	ENSG00000151332	MBIP	3.1618	0.0205
ENSG00000237187	ENSG00000151348	EXT2	2.1349	0.0465
ENSG00000237187	ENSG00000151376	ME3	0.8298	0.0025
ENSG00000237187	ENSG00000151413	NUBPL	0.385	0.0025
ENSG00000237187	ENSG00000151414	NEK7	2.462	0.0182
ENSG00000237187	ENSG00000151445	VIPAS39	0.7371	0.0072
ENSG00000237187	ENSG00000151458	ANKRD50	1.8367	2.8971e-05
ENSG00000237187	ENSG00000151632	AKR1C2	3.6854	0.0293
ENSG00000237187	ENSG00000151694	ADAM17	1.3994	0.0016
ENSG00000237187	ENSG00000151743	AMN1	0.8157	2.5776e-05
ENSG00000237187	ENSG00000151773	CCDC122	0.1747	0.0486
ENSG00000237187	ENSG00000151849	CENPJ	0.1329	0.0129
ENSG00000237187	ENSG00000151876	FBXO4	0.7573	0.0004
ENSG00000237187	ENSG00000151883	PARP8	0.6161	0.0482
ENSG00000237187	ENSG00000152147	GEMIN6	0.8551	0.0403
ENSG00000237187	ENSG00000152193	OBI1	0.4108	0.0242
ENSG00000237187	ENSG00000152219	ARL14EP	1.0651	0.0421
ENSG00000237187	ENSG00000152256	PDK1	0.8821	0.0013
ENSG00000237187	ENSG00000152377	SPOCK1	4.8099	0.0008
ENSG00000237187	ENSG00000152439	ZNF773	0.3326	0.006
ENSG00000237187	ENSG00000152558	TMEM123	17.8075	0.0004
ENSG00000237187	ENSG00000152580	IGSF10	0.2036	0.031
ENSG00000237187	ENSG00000152582	SPEF2	0.1439	0.0248
ENSG00000237187	ENSG00000152611	CAPSL	0.4615	9.3623e-06
ENSG00000237187	ENSG00000152684	PELO	1.2802	0.0011
ENSG00000237187	ENSG00000152763	DNAI4	0.2134	0.0099
ENSG00000237187	ENSG00000152795	HNRNPDL	5.3914	0.0259
ENSG00000237187	ENSG00000152942	RAD17	0.6398	0.0039
ENSG00000237187	ENSG00000152952	PLOD2	14.605	4.2497e-06
ENSG00000237187	ENSG00000152990	ADGRA3	1.7848	0.001
ENSG00000237187	ENSG00000153002	CPB1	-1881.47	0.0346
ENSG00000237187	ENSG00000153006	SREK1IP1	0.3589	0.0129
ENSG00000237187	ENSG00000153015	CWC27	0.9206	0.0084
ENSG00000237187	ENSG00000153037	SRP19	2.1348	0.0296
ENSG00000237187	ENSG00000153044	CENPH	0.4998	0.0035
ENSG00000237187	ENSG00000153048	CARHSP1	2.9565	0.0141
ENSG00000237187	ENSG00000153140	CETN3	1.9486	0.0002
ENSG00000237187	ENSG00000153237	CCDC148	0.0431	0.0354
ENSG00000237187	ENSG00000153250	RBMS1	2.6618	0.0059
ENSG00000237187	ENSG00000153347	FAM81B	1.189	6.5227e-05
ENSG00000237187	ENSG00000153531	ADPRHL1	0.2756	0.0461
ENSG00000237187	ENSG00000153551	CMTM7	6.1777	7.3228e-05
ENSG00000237187	ENSG00000153558	FBXL2	0.7183	2.3313e-05
ENSG00000237187	ENSG00000153774	CFDP1	4.7326	0.0003
ENSG00000237187	ENSG00000153896	ZNF599	0.1117	0.026
ENSG00000237187	ENSG00000153936	HS2ST1	1.1965	0.0111
ENSG00000237187	ENSG00000153976	HS3ST3A1	0.2658	0.0085
ENSG00000237187	ENSG00000154040	CABYR	0.2271	0.0047
ENSG00000237187	ENSG00000154102	C16orf74	1.0277	0.003
ENSG00000237187	ENSG00000154134	ROBO3	0.4317	0.0081
ENSG00000237187	ENSG00000154153	RETREG1	-1.2948	0.0232
ENSG00000237187	ENSG00000154229	PRKCA	0.9172	0.0181
ENSG00000237187	ENSG00000154358	OBSCN	0.386	0.0021
ENSG00000237187	ENSG00000154359	LONRF1	0.7443	0.0286
ENSG00000237187	ENSG00000154380	ENAH	1.2646	0.023
ENSG00000237187	ENSG00000154760	SLFN13	0.3487	0.0436
ENSG00000237187	ENSG00000154764	WNT7A	3.0044	0.0087
ENSG00000237187	ENSG00000154767	XPC	1.0006	0.0407
ENSG00000237187	ENSG00000154845	PPP4R1	2.7603	0.0062
ENSG00000237187	ENSG00000154914	USP43	0.2129	0.0463
ENSG00000237187	ENSG00000154920	EME1	0.0733	0.0139
ENSG00000237187	ENSG00000154957	ZNF18	0.4019	0.0031
ENSG00000237187	ENSG00000154978	VOPP1	2.3162	0.0081
ENSG00000237187	ENSG00000155034	FBXL18	0.1737	0.0124
ENSG00000237187	ENSG00000155330	C16orf87	0.5184	0.0052
ENSG00000237187	ENSG00000155428	TRIM74	0.3947	0.0441
ENSG00000237187	ENSG00000155508	CNOT8	2.0775	0.0213
ENSG00000237187	ENSG00000155530	LRGUK	0.0198	0.0013
ENSG00000237187	ENSG00000155542	SETD9	0.3306	0.022
ENSG00000237187	ENSG00000155636	RBM45	0.2784	0.0198
ENSG00000237187	ENSG00000155761	SPAG17	0.1173	3.9801e-05
ENSG00000237187	ENSG00000155868	MED7	1.2572	0.0007
ENSG00000237187	ENSG00000156011	PSD3	0.9486	0.0006
ENSG00000237187	ENSG00000156150	ALX3	0.0771	0.0136
ENSG00000237187	ENSG00000156171	DRAM2	1.7079	0.0326
ENSG00000237187	ENSG00000156172	C8orf37	0.1535	0.0101
ENSG00000237187	ENSG00000156482	RPL30	143.426	0.0404
ENSG00000237187	ENSG00000156515	HK1	3.1886	0.0373
ENSG00000237187	ENSG00000156531	PHF6	0.4268	0.0449
ENSG00000237187	ENSG00000156535	CD109	1.4887	0.0071
ENSG00000237187	ENSG00000156603	MED19	1.0578	0.0051
ENSG00000237187	ENSG00000156642	NPTN	6.6385	0.0187
ENSG00000237187	ENSG00000156795	NTAQ1	0.7051	0.0019
ENSG00000237187	ENSG00000156860	FBRS	1.4445	0.0058
ENSG00000237187	ENSG00000156928	MALSU1	1.765	0.0056
ENSG00000237187	ENSG00000156973	PDE6D	0.9543	0.0359
ENSG00000237187	ENSG00000156976	EIF4A2	20.774	0.001
ENSG00000237187	ENSG00000157045	NTAN1	2.2009	0.0162
ENSG00000237187	ENSG00000157214	STEAP2	1.0395	0.0018
ENSG00000237187	ENSG00000157224	CLDN12	3.3781	0.013
ENSG00000237187	ENSG00000157227	MMP14	35.8323	0.014
ENSG00000237187	ENSG00000157259	GATAD1	1.2194	0.0045
ENSG00000237187	ENSG00000157315	TMED6	-3.649	0.0235
ENSG00000237187	ENSG00000157322	CLEC18A	0.2133	0.0254
ENSG00000237187	ENSG00000157423	HYDIN	0.1685	0.0003
ENSG00000237187	ENSG00000157429	ZNF19	0.1156	0.0282
ENSG00000237187	ENSG00000157703	SVOPL	0.0414	0.0012
ENSG00000237187	ENSG00000157778	PSMG3	1.9872	0.0277
ENSG00000237187	ENSG00000157796	WDR19	0.3764	0.0466
ENSG00000237187	ENSG00000157833	GAREM2	0.2062	0.0065
ENSG00000237187	ENSG00000157856	DRC1	0.282	2.9938e-05
ENSG00000237187	ENSG00000157869	RAB28	0.5436	0.0238
ENSG00000237187	ENSG00000157911	PEX10	0.9421	0.0002
ENSG00000237187	ENSG00000157916	RER1	2.8499	0.0459
ENSG00000237187	ENSG00000157933	SKI	1.854	0.0129
ENSG00000237187	ENSG00000158023	CFAP251	0.2134	0.0011
ENSG00000237187	ENSG00000158062	UBXN11	0.5364	0.038
ENSG00000237187	ENSG00000158089	GALNT14	0.5648	0.0457
ENSG00000237187	ENSG00000158092	NCK1	0.9882	0.0458
ENSG00000237187	ENSG00000158113	LRRC43	0.04	0.027
ENSG00000237187	ENSG00000158195	WASF2	6.5359	0.0255
ENSG00000237187	ENSG00000158286	RNF207	0.6141	0.0017
ENSG00000237187	ENSG00000158292	GPR153	1.2629	0.0444
ENSG00000237187	ENSG00000158321	AUTS2	0.729	0.0059
ENSG00000237187	ENSG00000158373	H2BC5	4.5888	0.0452
ENSG00000237187	ENSG00000158411	MITD1	1.3539	0.0087
ENSG00000237187	ENSG00000158423	RIBC1	0.153	0.0033
ENSG00000237187	ENSG00000158427	TMSB15B	0.3493	0.0474
ENSG00000237187	ENSG00000158477	CD1A	0.4314	0.0016
ENSG00000237187	ENSG00000158710	TAGLN2	110.537	0.0008
ENSG00000237187	ENSG00000158816	VWA5B1	0.0537	0.0257
ENSG00000237187	ENSG00000158850	B4GALT3	1.6422	0.0146
ENSG00000237187	ENSG00000158863	FAM160B2	1.0688	0.0106
ENSG00000237187	ENSG00000158941	CCAR2	1.8421	0.0146
ENSG00000237187	ENSG00000159111	MRPL10	2.0506	0.0073
ENSG00000237187	ENSG00000159202	UBE2Z	3.3828	0.0441
ENSG00000237187	ENSG00000159210	SNF8	2.7352	0.0424
ENSG00000237187	ENSG00000159214	CCDC24	0.6493	0.0148
ENSG00000237187	ENSG00000159216	RUNX1	2.0849	0.0134
ENSG00000237187	ENSG00000159239	-	0.3656	3.0043e-05
ENSG00000237187	ENSG00000159322	ADPGK	1.6556	0.0071
ENSG00000237187	ENSG00000159335	PTMS	17.6666	0.0394
ENSG00000237187	ENSG00000159337	PLA2G4D	0.0266	0.0005
ENSG00000237187	ENSG00000159348	CYB5R1	2.1459	0.0194
ENSG00000237187	ENSG00000159625	DRC7	0.198	4.1119e-05
ENSG00000237187	ENSG00000159674	SPON2	12.1717	0.0359
ENSG00000237187	ENSG00000159685	CHCHD6	0.5816	0.0251
ENSG00000237187	ENSG00000159692	CTBP1	3.6904	0.0212
ENSG00000237187	ENSG00000159761	C16orf86	0.131	0.0468
ENSG00000237187	ENSG00000159885	ZNF222	0.1752	0.0196
ENSG00000237187	ENSG00000159917	ZNF235	0.1877	0.0218
ENSG00000237187	ENSG00000160007	ARHGAP35	1.2086	0.0212
ENSG00000237187	ENSG00000160014	CALM3	11.3167	0.0053
ENSG00000237187	ENSG00000160055	TMEM234	0.6585	0.002
ENSG00000237187	ENSG00000160087	UBE2J2	0.9971	0.0182
ENSG00000237187	ENSG00000160094	ZNF362	1.0272	0.0227
ENSG00000237187	ENSG00000160124	CCDC58	1.0809	0.0354
ENSG00000237187	ENSG00000160209	LOC105372824; PDXK	1.4383	0.0046
ENSG00000237187	ENSG00000160213	CSTB	62.3044	0.0013
ENSG00000237187	ENSG00000160284	SPATC1L	0.7758	0.0045
ENSG00000237187	ENSG00000160310	PRMT2	2.4551	0.0024
ENSG00000237187	ENSG00000160352	ZNF714	-0.1121	0.0312
ENSG00000237187	ENSG00000160392	C19orf47	0.3734	0.0126
ENSG00000237187	ENSG00000160401	CFAP157	0.0864	0.0027
ENSG00000237187	ENSG00000160410	SHKBP1	2.7515	0.0013
ENSG00000237187	ENSG00000160469	BRSK1	0.2281	0.0084
ENSG00000237187	ENSG00000160471	COX6B2	3.1603	7.05e-06
ENSG00000237187	ENSG00000160472	TMEM190	0.1304	0.001
ENSG00000237187	ENSG00000160570	DEDD2	4.6378	0.0014
ENSG00000237187	ENSG00000160679	CHTOP	2.246	0.0116
ENSG00000237187	ENSG00000160783	PMF1	2.029	0.0296
ENSG00000237187	ENSG00000160799	CCDC12	3.8997	0.0199
ENSG00000237187	ENSG00000160813	PPP1R35	5.8381	1.5088e-05
ENSG00000237187	ENSG00000160886	LY6K	1.6937	0.0004
ENSG00000237187	ENSG00000160908	ZNF394	3.9253	9.2585e-07
ENSG00000237187	ENSG00000160917	CPSF4	4.4503	8.1394e-05
ENSG00000237187	ENSG00000160959	LRRC14	0.3401	0.0382
ENSG00000237187	ENSG00000160999	SH2B2	0.2682	0.0011
ENSG00000237187	ENSG00000161010	MRNIP	0.5832	0.02
ENSG00000237187	ENSG00000161016	RPL8	129.036	0.0397
ENSG00000237187	ENSG00000161179	YDJC	0.6803	0.0007
ENSG00000237187	ENSG00000161243	FBXO27	0.3463	0.003
ENSG00000237187	ENSG00000161249	DMKN	4.1627	0.0003
ENSG00000237187	ENSG00000161395	PGAP3	1.706	0.0399
ENSG00000237187	ENSG00000161513	FDXR	0.6044	0.0047
ENSG00000237187	ENSG00000161526	SAP30BP	1.943	0.0125
ENSG00000237187	ENSG00000161558	TMEM143	0.3098	2.4095e-05
ENSG00000237187	ENSG00000161638	ITGA5	5.6408	0.0329
ENSG00000237187	ENSG00000161653	NAGS	0.4476	0.0118
ENSG00000237187	ENSG00000161671	EMC10	12.1169	0.0024
ENSG00000237187	ENSG00000161677	JOSD2	3.5148	0.0003
ENSG00000237187	ENSG00000161939	-	13.3417	0.0288
ENSG00000237187	ENSG00000161956	SENP3	1.2954	0.0121
ENSG00000237187	ENSG00000161958	FGF11	0.7652	4.6958e-05
ENSG00000237187	ENSG00000161970	RPL26	112.022	0.0028
ENSG00000237187	ENSG00000161996	WDR90	0.2857	0.0144
ENSG00000237187	ENSG00000161999	JMJD8	2.2963	0.0367
ENSG00000237187	ENSG00000162032	SPSB3	1.277	0.0261
ENSG00000237187	ENSG00000162062	TEDC2	0.088	0.0285
ENSG00000237187	ENSG00000162148	PPP1R32	0.115	7.4344e-05
ENSG00000237187	ENSG00000162231	NXF1	1.0352	0.041
ENSG00000237187	ENSG00000162300	ZFPL1	2.1644	0.0003
ENSG00000237187	ENSG00000162373	BEND5	0.4255	0.0014
ENSG00000237187	ENSG00000162398	LEXM	0.0224	0.0456
ENSG00000237187	ENSG00000162413	KLHL21	1.142	0.0298
ENSG00000237187	ENSG00000162426	SLC45A1	0.2872	0.0037
ENSG00000237187	ENSG00000162496	DHRS3	13.8931	0.0257
ENSG00000237187	ENSG00000162512	SDC3	1.9363	0.0136
ENSG00000237187	ENSG00000162521	RBBP4	1.2313	0.0324
ENSG00000237187	ENSG00000162526	TSSK3	0.1303	0.0102
ENSG00000237187	ENSG00000162542	TMCO4	0.7288	0.0252
ENSG00000237187	ENSG00000162545	CAMK2N1	15.9665	0.03
ENSG00000237187	ENSG00000162571	TTLL10	0.0328	0.0015
ENSG00000237187	ENSG00000162585	FAAP20	3.0466	0.0003
ENSG00000237187	ENSG00000162591	MEGF6	0.9535	0.0065
ENSG00000237187	ENSG00000162604	TM2D1	2.2915	0.0008
ENSG00000237187	ENSG00000162627	SNX7	1.9387	0.0106
ENSG00000237187	ENSG00000162631	NTNG1	0.1742	0.0002
ENSG00000237187	ENSG00000162642	C1orf52	1.0306	0.0069
ENSG00000237187	ENSG00000162643	DNAI3	0.0423	0.0021
ENSG00000237187	ENSG00000162692	VCAM1	8.5934	0.0135
ENSG00000237187	ENSG00000162694	EXTL2	0.5577	0.0172
ENSG00000237187	ENSG00000162714	ZNF496	0.4159	0.0365
ENSG00000237187	ENSG00000162723	SLAMF9	0.7189	5.8674e-05
ENSG00000237187	ENSG00000162735	PEX19	1.4887	0.0125
ENSG00000237187	ENSG00000162736	NCSTN	4.371	0.0132
ENSG00000237187	ENSG00000162738	VANGL2	1.0012	0.0022
ENSG00000237187	ENSG00000162746	FCRLB	0.0564	0.0014
ENSG00000237187	ENSG00000162757	C1orf74	0.1917	0.0206
ENSG00000237187	ENSG00000162783	IER5	1.927	0.0009
ENSG00000237187	ENSG00000162814	SPATA17	0.3808	0.0024
ENSG00000237187	ENSG00000162836	ACP6	1.539	0.0266
ENSG00000237187	ENSG00000162910	MRPL55	1.6487	0.0011
ENSG00000237187	ENSG00000162931	TRIM17	0.0645	0.0321
ENSG00000237187	ENSG00000162961	DPY30	4.0344	0.0316
ENSG00000237187	ENSG00000162971	TYW5	0.1225	0.0282
ENSG00000237187	ENSG00000163032	VSNL1	0.396	0.0293
ENSG00000237187	ENSG00000163138	PACRGL	0.5266	7.2867e-05
ENSG00000237187	ENSG00000163155	LYSMD1	0.3152	0.0209
ENSG00000237187	ENSG00000163156	TNFAIP8L2-SCNM1; SCNM1	2.124	0.0098
ENSG00000237187	ENSG00000163159	VPS72	2.2979	0.0151
ENSG00000237187	ENSG00000163161	ERCC3	1.3816	0.0121
ENSG00000237187	ENSG00000163162	RNF149	2.9176	0.0107
ENSG00000237187	ENSG00000163171	CDC42EP3	1.6607	0.0024
ENSG00000237187	ENSG00000163191	S100A11	247.446	0.001
ENSG00000237187	ENSG00000163297	ANTXR2	2.194	0.0487
ENSG00000237187	ENSG00000163312	HELQ	0.3579	0.0478
ENSG00000237187	ENSG00000163347	CLDN1	20.3914	8.1713e-05
ENSG00000237187	ENSG00000163354	DCST2	0.0263	0.0164
ENSG00000237187	ENSG00000163462	TRIM46	0.2126	0.0013
ENSG00000237187	ENSG00000163463	KRTCAP2	13.4241	0.017
ENSG00000237187	ENSG00000163479	SSR2	16.5871	0.0366
ENSG00000237187	ENSG00000163482	STK36	0.5426	0.0179
ENSG00000237187	ENSG00000163516	ANKZF1	1.2547	0.0154
ENSG00000237187	ENSG00000163617	CCDC191	0.4489	0.0004
ENSG00000237187	ENSG00000163631	ALB	-9.7505	0.04
ENSG00000237187	ENSG00000163634	THOC7	4.1341	0.0014
ENSG00000237187	ENSG00000163660	CCNL1	1.2614	0.0078
ENSG00000237187	ENSG00000163666	HESX1	0.0714	0.0037
ENSG00000237187	ENSG00000163689	CFAP20DC	0.0974	0.0024
ENSG00000237187	ENSG00000163703	CRELD1	2.5184	1.8143e-05
ENSG00000237187	ENSG00000163714	U2SURP	1.0064	0.001
ENSG00000237187	ENSG00000163785	RYK	3.6305	1.8897e-05
ENSG00000237187	ENSG00000163794	UCN	0.0754	0.008
ENSG00000237187	ENSG00000163814	CDCP1	5.656	0.0085
ENSG00000237187	ENSG00000163818	LZTFL1	0.699	0.0084
ENSG00000237187	ENSG00000163867	ZMYM6	0.2995	0.0191
ENSG00000237187	ENSG00000163872	YEATS2	0.8428	0.0004
ENSG00000237187	ENSG00000163877	SNIP1	0.5179	0.0232
ENSG00000237187	ENSG00000163879	DNALI1	1.6271	0.0104
ENSG00000237187	ENSG00000163882	POLR2H	3.0142	0.0408
ENSG00000237187	ENSG00000163900	TMEM41A	0.9081	0.047
ENSG00000237187	ENSG00000163913	IFT122	0.5267	0.0218
ENSG00000237187	ENSG00000163918	RFC4	1.032	0.0011
ENSG00000237187	ENSG00000163923	RPL39L	1.566	0.0056
ENSG00000237187	ENSG00000163933	RFT1	0.3815	0.0027
ENSG00000237187	ENSG00000163938	GNL3	3.285	0.0236
ENSG00000237187	ENSG00000163945	UVSSA	0.3093	0.018
ENSG00000237187	ENSG00000163975	MELTF	12.1874	0.0101
ENSG00000237187	ENSG00000164008	C1orf50	0.6629	0.0007
ENSG00000237187	ENSG00000164011	ZNF691	0.4098	0.0014
ENSG00000237187	ENSG00000164022	AIMP1	1.8921	0.0128
ENSG00000237187	ENSG00000164066	INTU	0.2951	0.0006
ENSG00000237187	ENSG00000164093	PITX2	0.1075	0.0003
ENSG00000237187	ENSG00000164096	C4orf3	6.8521	4.3703e-05
ENSG00000237187	ENSG00000164118	CEP44	0.2274	0.0241
ENSG00000237187	ENSG00000164162	ANAPC10	0.7159	0.0065
ENSG00000237187	ENSG00000164167	LSM6	1.1078	0.0369
ENSG00000237187	ENSG00000164171	ITGA2	5.7142	0.0492
ENSG00000237187	ENSG00000164176	EDIL3	5.0246	0.001
ENSG00000237187	ENSG00000164180	TMEM161B	0.5371	0.0032
ENSG00000237187	ENSG00000164185	ZNF474	0.1408	5.0572e-05
ENSG00000237187	ENSG00000164241	C5orf63	0.0886	0.0217
ENSG00000237187	ENSG00000164258	NDUFS4	4.962	0.0057
ENSG00000237187	ENSG00000164306	PRIMPOL	0.3992	0.0038
ENSG00000237187	ENSG00000164329	TENT2	0.9136	0.0236
ENSG00000237187	ENSG00000164331	ANKRA2	0.6975	0.0222
ENSG00000237187	ENSG00000164346	NSA2	8.6283	0.0039
ENSG00000237187	ENSG00000164465	DCBLD1	2.1311	0.0002
ENSG00000237187	ENSG00000164543	STK17A	1.6596	0.0041
ENSG00000237187	ENSG00000164574	GALNT10	2.9182	0.004
ENSG00000237187	ENSG00000164587	RPS14	102.1	0.0368
ENSG00000237187	ENSG00000164610	RP9	1.4038	2.3497e-05
ENSG00000237187	ENSG00000164647	STEAP1	3.8081	0.0043
ENSG00000237187	ENSG00000164675	IQUB	0.063	0.0003
ENSG00000237187	ENSG00000164707	SLC13A4	0.0123	0.0304
ENSG00000237187	ENSG00000164713	BRI3	43.886	1.4256e-06
ENSG00000237187	ENSG00000164715	LMTK2	1.1759	0.004
ENSG00000237187	ENSG00000164746	C7orf57	0.1492	0.0031
ENSG00000237187	ENSG00000164758	MED30	0.8278	0.0316
ENSG00000237187	ENSG00000164808	SPIDR	1.0348	0.0399
ENSG00000237187	ENSG00000164818	DNAAF5	0.6382	0.0323
ENSG00000237187	ENSG00000164828	SUN1	3.9131	0.0008
ENSG00000237187	ENSG00000164877	MICALL2	1.845	0.0045
ENSG00000237187	ENSG00000164880	INTS1	2.2678	0.0049
ENSG00000237187	ENSG00000164904	ALDH7A1	1.8261	0.0044
ENSG00000237187	ENSG00000164916	FOXK1	0.9172	0.005
ENSG00000237187	ENSG00000164930	FZD6	1.6689	0.0026
ENSG00000237187	ENSG00000164953	TMEM67	0.396	0.0004
ENSG00000237187	ENSG00000164972	C9orf24	0.9408	0.0021
ENSG00000237187	ENSG00000165309	ARMC3	0.3537	8.0435e-05
ENSG00000237187	ENSG00000165416	SUGT1	1.765	0.0111
ENSG00000237187	ENSG00000165434	PGM2L1	0.9495	0.0184
ENSG00000237187	ENSG00000165474	GJB2	18.9804	8.0382e-05
ENSG00000237187	ENSG00000165487	MICU2	1.4502	0.0448
ENSG00000237187	ENSG00000165502	RPL36AL	40.5473	0.0026
ENSG00000237187	ENSG00000165527	ARF6	3.1985	0.0372
ENSG00000237187	ENSG00000165568	AKR1E2	0.1674	0.0011
ENSG00000237187	ENSG00000165792	METTL17	1.0855	0.0444
ENSG00000237187	ENSG00000165816	VWA2	0.649	0.0367
ENSG00000237187	ENSG00000165819	METTL3	0.9263	0.017
ENSG00000237187	ENSG00000165898	ISCA2	1.9752	0.0003
ENSG00000237187	ENSG00000165915	SLC39A13	2.8004	0.0003
ENSG00000237187	ENSG00000165923	AGBL2	0.0643	0.0005
ENSG00000237187	ENSG00000165935	SMCO2	0.0621	0.0012
ENSG00000237187	ENSG00000165996	HACD1	0.2624	0.0422
ENSG00000237187	ENSG00000166012	TAF1D	1.6069	0.0034
ENSG00000237187	ENSG00000166123	GPT2	-1.6063	0.0267
ENSG00000237187	ENSG00000166130	IKBIP	0.5512	0.0321
ENSG00000237187	ENSG00000166140	ZFYVE19	1.5932	0.0338
ENSG00000237187	ENSG00000166166	TRMT61A	0.5759	0.0061
ENSG00000237187	ENSG00000166173	LARP6	1.5955	1.1014e-05
ENSG00000237187	ENSG00000166246	C16orf71	0.0279	0.0242
ENSG00000237187	ENSG00000166261	ZNF202	0.2318	0.0108
ENSG00000237187	ENSG00000166333	ILK	6.9147	0.0181
ENSG00000237187	ENSG00000166343	MSS51	0.1286	0.0034
ENSG00000237187	ENSG00000166352	IFTAP	0.8037	0.0038
ENSG00000237187	ENSG00000166359	WDR88	0.0109	0.0199
ENSG00000237187	ENSG00000166394	CYB5R2	0.7266	0.0031
ENSG00000237187	ENSG00000166436	TRIM66	0.1907	0.0145
ENSG00000237187	ENSG00000166441	RPL27A	10.3413	0.0012
ENSG00000237187	ENSG00000166455	C16orf46	0.1482	0.0011
ENSG00000237187	ENSG00000166484	MAPK7	0.448	0.0418
ENSG00000237187	ENSG00000166508	MCM7	15.115	0.0001
ENSG00000237187	ENSG00000166526	ZNF3	4.1958	6.1402e-06
ENSG00000237187	ENSG00000166529	ZSCAN21	1.7186	2.1678e-06
ENSG00000237187	ENSG00000166532	RIMKLB	0.4897	0.0198
ENSG00000237187	ENSG00000166546	BEAN1	1.1435	0.0002
ENSG00000237187	ENSG00000166548	TK2	1.987	0.0317
ENSG00000237187	ENSG00000166557	TMED3	13.5326	0.0004
ENSG00000237187	ENSG00000166579	NDEL1	1.266	0.0373
ENSG00000237187	ENSG00000166592	RRAD	1.9503	0.0001
ENSG00000237187	ENSG00000166598	HSP90B1	25.2726	0.0243
ENSG00000237187	ENSG00000166619	BLCAP	3.939	0.0075
ENSG00000237187	ENSG00000166741	NNMT	37.359	0.0131
ENSG00000237187	ENSG00000166788	SAAL1	0.3788	0.0203
ENSG00000237187	ENSG00000166794	PPIB	59.7739	0.0036
ENSG00000237187	ENSG00000166813	KIF7	0.3763	0.0025
ENSG00000237187	ENSG00000166860	ZBTB39	0.2787	0.0028
ENSG00000237187	ENSG00000166881	NEMP1	1.0041	0.0002
ENSG00000237187	ENSG00000166886	NAB2	1.1341	0.0161
ENSG00000237187	ENSG00000166888	STAT6	6.1567	0.0034
ENSG00000237187	ENSG00000166896	ATP23	0.5339	0.0069
ENSG00000237187	ENSG00000166908	PIP4K2C	3.0928	0.0029
ENSG00000237187	ENSG00000166924	NYAP1	0.2921	0.0001
ENSG00000237187	ENSG00000166925	TSC22D4	7.6454	1.7043e-05
ENSG00000237187	ENSG00000166949	SMAD3	4.1888	0.0357
ENSG00000237187	ENSG00000166965	RCCD1	0.3481	0.006
ENSG00000237187	ENSG00000166997	CNPY4	2.6796	0.0003
ENSG00000237187	ENSG00000167004	PDIA3	22.4225	0.0042
ENSG00000237187	ENSG00000167034	NKX3-1	0.2477	0.0044
ENSG00000237187	ENSG00000167074	TEF	1.3605	0.0003
ENSG00000237187	ENSG00000167088	SNRPD1	3.4781	0.0043
ENSG00000237187	ENSG00000167100	SAMD14	0.1091	0.0117
ENSG00000237187	ENSG00000167103	PIP5KL1	0.1452	0.0087
ENSG00000237187	ENSG00000167107	ACSF2	1.5422	0.0048
ENSG00000237187	ENSG00000167257	RNF214	0.632	0.0001
ENSG00000237187	ENSG00000167264	DUS2	0.405	0.0131
ENSG00000237187	ENSG00000167378	IRGQ	0.3825	0.0037
ENSG00000237187	ENSG00000167380	ZNF226	1.3537	0.0002
ENSG00000237187	ENSG00000167393	PPP2R3B	0.3514	0.0065
ENSG00000237187	ENSG00000167394	ZNF668	0.214	0.043
ENSG00000237187	ENSG00000167397	VKORC1	12.9957	2.6911e-05
ENSG00000237187	ENSG00000167468	GPX4	10.3097	0.0462
ENSG00000237187	ENSG00000167522	ANKRD11	0.6493	0.0344
ENSG00000237187	ENSG00000167525	PROCA1	0.1391	0.0019
ENSG00000237187	ENSG00000167526	RPL13	62.7993	0.0189
ENSG00000237187	ENSG00000167543	TP53I13	1.274	0.0188
ENSG00000237187	ENSG00000167565	SERTAD3	3.6031	0.0053
ENSG00000237187	ENSG00000167595	PROSER3	0.2336	0.0077
ENSG00000237187	ENSG00000167601	AXL	1.9365	0.0059
ENSG00000237187	ENSG00000167604	NFKBID	0.2197	0.0024
ENSG00000237187	ENSG00000167615	LENG8	4.0654	0.0006
ENSG00000237187	ENSG00000167625	ZNF526	0.4012	0.0012
ENSG00000237187	ENSG00000167635	ZNF146	1.9475	0.0009
ENSG00000237187	ENSG00000167642	SPINT2	80.9346	0.0002
ENSG00000237187	ENSG00000167644	C19orf33	87.4172	0.0119
ENSG00000237187	ENSG00000167645	YIF1B	1.9519	0.0083
ENSG00000237187	ENSG00000167646	DNAAF3	0.1672	0.0007
ENSG00000237187	ENSG00000167685	ZNF444	1.2699	0.0098
ENSG00000237187	ENSG00000167748	KLK1	-82.7427	0.03
ENSG00000237187	ENSG00000167770	OTUB1	2.5344	0.0326
ENSG00000237187	ENSG00000167772	ANGPTL4	11.4585	0.0095
ENSG00000237187	ENSG00000167779	IGFBP6	6.1817	0.0235
ENSG00000237187	ENSG00000167785	ZNF558	0.4321	0.0027
ENSG00000237187	ENSG00000167858	TEKT1	0.3772	3.3285e-05
ENSG00000237187	ENSG00000167920	TMEM99	0.6057	0.0095
ENSG00000237187	ENSG00000167925	GHDC	1.3262	0.0057
ENSG00000237187	ENSG00000167930	FAM234A	2.9032	0.0216
ENSG00000237187	ENSG00000167967	E4F1	0.5147	0.0495
ENSG00000237187	ENSG00000167978	SRRM2	4.5216	0.0105
ENSG00000237187	ENSG00000168002	POLR2G	5.823	0.0039
ENSG00000237187	ENSG00000168026	TTC21A	0.1182	0.0103
ENSG00000237187	ENSG00000168036	CTNNB1	17.8675	0.0065
ENSG00000237187	ENSG00000168040	FADD	1.4748	0.029
ENSG00000237187	ENSG00000168060	NAALADL1	0.1819	0.0208
ENSG00000237187	ENSG00000168090	COPS6	25.3493	4.3266e-06
ENSG00000237187	ENSG00000168096	ANKS3	0.7577	3.1567e-05
ENSG00000237187	ENSG00000168137	SETD5	1.0779	0.0045
ENSG00000237187	ENSG00000168140	VASN	5.2396	0.0001
ENSG00000237187	ENSG00000168159	RNF187	2.6981	0.0095
ENSG00000237187	ENSG00000168209	DDIT4	39.9968	0.012
ENSG00000237187	ENSG00000168228	ZCCHC4	0.2675	0.0119
ENSG00000237187	ENSG00000168246	UBTD2	1.0983	0.0265
ENSG00000237187	ENSG00000168256	NKIRAS2	2.1162	0.0029
ENSG00000237187	ENSG00000168259	DNAJC7	1.653	0.018
ENSG00000237187	ENSG00000168268	NT5DC2	6.4798	0.0018
ENSG00000237187	ENSG00000168303	MPLKIP	2.3042	6.1143e-05
ENSG00000237187	ENSG00000168389	MFSD2A	1.5173	0.0262
ENSG00000237187	ENSG00000168434	COG7	0.7258	0.0412
ENSG00000237187	ENSG00000168487	BMP1	1.4082	0.0065
ENSG00000237187	ENSG00000168488	ATXN2L	0.7172	0.0203
ENSG00000237187	ENSG00000168495	POLR3D	1.0943	0.0026
ENSG00000237187	ENSG00000168528	SERINC2	19.2926	0.0243
ENSG00000237187	ENSG00000168569	TMEM223	1.9478	0.0008
ENSG00000237187	ENSG00000168589	DYNLRB2	0.7052	1.3951e-06
ENSG00000237187	ENSG00000168591	TMUB2	1.8566	6.5468e-05
ENSG00000237187	ENSG00000168615	ADAM9	13.8309	0.0021
ENSG00000237187	ENSG00000168754	FAM178B	0.0791	0.0002
ENSG00000237187	ENSG00000168758	SEMA4C	1.5183	0.0029
ENSG00000237187	ENSG00000168778	TCTN2	0.907	0.0022
ENSG00000237187	ENSG00000168887	C2orf68	0.6394	0.0079
ENSG00000237187	ENSG00000168894	RNF181	5.4176	0.0249
ENSG00000237187	ENSG00000168925	CTRB1	-1168.42	0.0334
ENSG00000237187	ENSG00000168928	CTRB2	-2031.53	0.0295
ENSG00000237187	ENSG00000168993	CPLX1	0.2886	0.0065
ENSG00000237187	ENSG00000169100	SLC25A6	24.122	0.0351
ENSG00000237187	ENSG00000169105	CHST14	1.5316	0.0217
ENSG00000237187	ENSG00000169136	ATF5	1.5395	0.0087
ENSG00000237187	ENSG00000169139	UBE2V2	1.6222	0.036
ENSG00000237187	ENSG00000169189	NSMCE1	5.2385	0.0002
ENSG00000237187	ENSG00000169203	NPIPB12	0.1066	0.0357
ENSG00000237187	ENSG00000169228	RAB24	1.2404	0.0108
ENSG00000237187	ENSG00000169249	ZRSR2	0.9586	0.0039
ENSG00000237187	ENSG00000169347	GP2	-236.669	0.0262
ENSG00000237187	ENSG00000169410	PTPN9	1.3555	0.0451
ENSG00000237187	ENSG00000169519	METTL15	0.2896	0.0337
ENSG00000237187	ENSG00000169609	C15orf40	0.7786	0.0017
ENSG00000237187	ENSG00000169660	HEXD	0.5064	0.0327
ENSG00000237187	ENSG00000169683	LRRC45	0.3523	0.0229
ENSG00000237187	ENSG00000169689	CENPX	2.5555	0.0378
ENSG00000237187	ENSG00000169733	RFNG	1.4491	0.0036
ENSG00000237187	ENSG00000169750	RAC3	1.1663	0.0001
ENSG00000237187	ENSG00000169756	LIMS1	6.0009	0.0239
ENSG00000237187	ENSG00000169851	PCDH7	3.9557	0.0001
ENSG00000237187	ENSG00000169871	TRIM56	1.3831	0.0017
ENSG00000237187	ENSG00000169908	TM4SF1	58.8436	0.0457
ENSG00000237187	ENSG00000169964	TMEM42	2.6295	1.5241e-07
ENSG00000237187	ENSG00000169972	PUSL1	0.4844	0.0117
ENSG00000237187	ENSG00000170027	YWHAG	4.4079	0.0482
ENSG00000237187	ENSG00000170037	CNTROB	0.4167	0.0211
ENSG00000237187	ENSG00000170043	TRAPPC1	7.3379	0.0076
ENSG00000237187	ENSG00000170142	UBE2E1	4.2305	0.002
ENSG00000237187	ENSG00000170160	CCDC144A	0.0537	0.008
ENSG00000237187	ENSG00000170214	ADRA1B	0.115	0.0037
ENSG00000237187	ENSG00000170270	GON7	0.5836	0.042
ENSG00000237187	ENSG00000170310	STX8	1.491	0.0297
ENSG00000237187	ENSG00000170322	NFRKB	0.5242	0.0022
ENSG00000237187	ENSG00000170348	TMED10	8.517	0.0163
ENSG00000237187	ENSG00000170367	CST5	0.4387	0.0004
ENSG00000237187	ENSG00000170385	SLC30A1	0.9686	0.0295
ENSG00000237187	ENSG00000170425	ADORA2B	2.355	9.9309e-05
ENSG00000237187	ENSG00000170473	PYM1	1.712	0.0106
ENSG00000237187	ENSG00000170515	PA2G4	3.9289	0.0339
ENSG00000237187	ENSG00000170537	TMC7	0.9921	0.0076
ENSG00000237187	ENSG00000170584	NUDCD2	1.7197	0.005
ENSG00000237187	ENSG00000170604	IRF2BP1	0.9064	0.0065
ENSG00000237187	ENSG00000170638	TRABD	2.265	0.0021
ENSG00000237187	ENSG00000170689	HOXB9	2.2681	3.7258e-05
ENSG00000237187	ENSG00000170745	KCNS3	1.2611	0.0293
ENSG00000237187	ENSG00000170779	CDCA4	0.9495	2.856e-05
ENSG00000237187	ENSG00000170791	CHCHD7	1.5263	0.0141
ENSG00000237187	ENSG00000170835	CEL	-718.95	0.0279
ENSG00000237187	ENSG00000170860	LSM3	6.1648	0.0124
ENSG00000237187	ENSG00000170876	TMEM43	4.8015	0.0102
ENSG00000237187	ENSG00000170892	TSEN34	2.8118	0.0012
ENSG00000237187	ENSG00000170921	TANC2	1.0829	0.0009
ENSG00000237187	ENSG00000170946	DNAJC24	0.3621	0.0278
ENSG00000237187	ENSG00000170949	ZNF160	0.5961	0.0214
ENSG00000237187	ENSG00000170955	CAVIN3	3.5862	0.0051
ENSG00000237187	ENSG00000170959	DCDC1	0.0103	0.0178
ENSG00000237187	ENSG00000170965	PLAC1	0.1093	0.0015
ENSG00000237187	ENSG00000171033	PKIA	2.3044	1.2255e-05
ENSG00000237187	ENSG00000171055	FEZ2	1.6851	0.0235
ENSG00000237187	ENSG00000171097	KYAT1	0.2824	0.0002
ENSG00000237187	ENSG00000171121	KCNMB3	0.1109	0.0043
ENSG00000237187	ENSG00000171148	TADA3	4.1788	0.006
ENSG00000237187	ENSG00000171155	C1GALT1C1	2.0825	0.0077
ENSG00000237187	ENSG00000171163	ZNF692	0.4878	0.0011
ENSG00000237187	ENSG00000171174	RBKS	0.3487	0.0494
ENSG00000237187	ENSG00000171208	NETO2	0.5817	0.0087
ENSG00000237187	ENSG00000171223	JUNB	25.4725	0.0038
ENSG00000237187	ENSG00000171224	FAM241B	0.7813	0.0027
ENSG00000237187	ENSG00000171243	SOSTDC1	1.3338	0.0044
ENSG00000237187	ENSG00000171307	ZDHHC16	0.6323	0.0431
ENSG00000237187	ENSG00000171345	KRT19	236.904	0.0104
ENSG00000237187	ENSG00000171346	KRT15	1.1204	0.0054
ENSG00000237187	ENSG00000171425	ZNF581	2.2389	0.0003
ENSG00000237187	ENSG00000171443	ZNF524	1.4387	0.0219
ENSG00000237187	ENSG00000171530	TBCA	10.8099	0.0019
ENSG00000237187	ENSG00000171574	ZNF584	0.4643	0.0014
ENSG00000237187	ENSG00000171603	CLSTN1	5.0703	0.0486
ENSG00000237187	ENSG00000171621	SPSB1	2.6719	0.0188
ENSG00000237187	ENSG00000171720	HDAC3	2.4622	0.0004
ENSG00000237187	ENSG00000171735	CAMTA1	1.9175	0.0202
ENSG00000237187	ENSG00000171757	LRRC34	0.0773	0.0157
ENSG00000237187	ENSG00000171766	GATM	-32.7454	0.0352
ENSG00000237187	ENSG00000171806	METTL18	0.4313	0.0139
ENSG00000237187	ENSG00000171824	EXOSC10	1.706	0.0128
ENSG00000237187	ENSG00000171867	PRNP	4.9035	0.0171
ENSG00000237187	ENSG00000171877	FRMD5	0.3517	0.0006
ENSG00000237187	ENSG00000171928	TVP23B	2.273	0.0381
ENSG00000237187	ENSG00000171953	ATPAF2	0.6756	0.0115
ENSG00000237187	ENSG00000171962	DRC3	0.1473	0.016
ENSG00000237187	ENSG00000171989	LDHAL6B	0.0225	0.0452
ENSG00000237187	ENSG00000172031	EPHX4	0.6335	0.0251
ENSG00000237187	ENSG00000172037	LAMB2	3.7201	0.011
ENSG00000237187	ENSG00000172116	CD8B	0.7584	0.0093
ENSG00000237187	ENSG00000172137	CALB2	6.2287	1.1997e-06
[truncated: 735 more rows]

## Sheet: 原始数据
Supplementary Table 8--2666 CEGs from Co-LncRNA（NR2F1-AS1）
lncRNA	mRNA	Gene Symbol	Coefficient	p-Value
ENSG00000237187	ENSG00000128274	A4GALT	3.2417	1.426e-05
ENSG00000237187	ENSG00000109576	AADAT	0.1664	0.0465
ENSG00000237187	ENSG00000087884	AAMDC	2.0869	0.0371
ENSG00000237187	ENSG00000131043	AAR2	1.3231	0.0076
ENSG00000237187	ENSG00000064687	ABCA7	0.2942	0.0308
ENSG00000237187	ENSG00000103222	ABCC1	1.2242	0.0003
ENSG00000237187	ENSG00000183260	ABHD16B	0.4146	0.0006
ENSG00000237187	ENSG00000173210	ABLIM3	2.5695	0.0015
ENSG00000237187	ENSG00000240303	ACAD11	0.4039	0.0286
ENSG00000237187	ENSG00000131584	ACAP3	0.4311	0.0223
ENSG00000237187	ENSG00000110455	ACCS	0.3731	0.0448
ENSG00000237187	ENSG00000102977	ACD	0.7913	0.0004
ENSG00000237187	ENSG00000177465	ACOT4	0.4189	0.0032
ENSG00000237187	ENSG00000123130	ACOT9	1.77	0.0062
ENSG00000237187	ENSG00000162836	ACP6	1.539	0.0266
ENSG00000237187	ENSG00000167107	ACSF2	1.5422	0.0048
ENSG00000237187	ENSG00000075624	ACTB	299.56	0.004
ENSG00000237187	ENSG00000184009	ACTG1	146.911	0.0129
ENSG00000237187	ENSG00000136518	ACTL6A	2.5494	0.0112
ENSG00000237187	ENSG00000072110	ACTN1	8.4539	0.0232
ENSG00000237187	ENSG00000130402	ACTN4	32.0713	0.0031
ENSG00000237187	ENSG00000131966	ACTR10	1.367	0.042
ENSG00000237187	ENSG00000184378	ACTRT3	0.1075	0.0218
ENSG00000237187	ENSG00000119640	ACYP1	1.7889	0.0011
ENSG00000237187	ENSG00000137845	ADAM10	4.9362	0.0156
ENSG00000237187	ENSG00000151694	ADAM17	1.3994	0.0016
ENSG00000237187	ENSG00000168615	ADAM9	13.8309	0.0021
ENSG00000237187	ENSG00000136378	ADAMTS7	0.383	0.0129
ENSG00000237187	ENSG00000010438	PRSS3	-473.984	0.0196
ENSG00000237187	ENSG00000087274	ADD1	5.1071	0.013
ENSG00000237187	ENSG00000152990	ADGRA3	1.7848	0.001
ENSG00000237187	ENSG00000121753	ADGRB2	0.209	0.0068
ENSG00000237187	ENSG00000150471	ADGRL3	0.1099	0.0439
ENSG00000237187	ENSG00000148926	ADM	6.1513	0.0018
ENSG00000237187	ENSG00000128165	ADM2	0.8107	0.029
ENSG00000237187	ENSG00000170425	ADORA2B	2.355	9.9309e-05
ENSG00000237187	ENSG00000159322	ADPGK	1.6556	0.0071
ENSG00000237187	ENSG00000153531	ADPRHL1	0.2756	0.0461
ENSG00000237187	ENSG00000116863	ADPRS	1.82	0.0033
ENSG00000237187	ENSG00000170214	ADRA1B	0.115	0.0037
ENSG00000237187	ENSG00000239900	ADSL	2.0653	0.0482
ENSG00000237187	ENSG00000185100	ADSS1	1.2913	3.6187e-05
ENSG00000237187	ENSG00000035687	ADSS2	2.1952	0.0408
ENSG00000237187	ENSG00000139154	AEBP2	0.5897	0.0054
ENSG00000237187	ENSG00000165923	AGBL2	0.0643	0.0005
ENSG00000237187	ENSG00000084693	AGBL5	0.6448	0.0216
ENSG00000237187	ENSG00000106351	AGFG2	1.6806	0.0028
ENSG00000237187	ENSG00000188157	AGRN	9.9176	0.0016
ENSG00000237187	ENSG00000177674	AGTRAP	3.8509	0.0017
ENSG00000237187	ENSG00000185567	AHNAK2	3.5206	0.0153
ENSG00000237187	ENSG00000183773	AIFM3	0.1137	0.0081
ENSG00000237187	ENSG00000146416	AIG1	2.2758	0.0138
ENSG00000237187	ENSG00000164022	AIMP1	1.8921	0.0128
ENSG00000237187	ENSG00000110711	AIP	3.9139	0.0076
ENSG00000237187	ENSG00000004455	AK2	3.0284	0.0343
ENSG00000237187	ENSG00000085231	AK6	3.412	0.001
ENSG00000237187	ENSG00000151632	AKR1C2	3.6854	0.0293
ENSG00000237187	ENSG00000165568	AKR1E2	0.1674	0.0011
ENSG00000237187	ENSG00000204673	AKT1S1	1.9154	0.0241
ENSG00000237187	ENSG00000105221	AKT2	1.4057	0.0007
ENSG00000237187	ENSG00000164904	ALDH7A1	1.8261	0.0044
ENSG00000237187	ENSG00000149925	ALDOA	78.5305	0.0184
ENSG00000237187	ENSG00000109107	ALDOC	5.569	3.9246e-05
ENSG00000237187	ENSG00000120697	ALG5	2.1152	0.0078
ENSG00000237187	ENSG00000196711	ALKAL1	0.3091	0.0108
ENSG00000237187	ENSG00000239382	ALKBH6	0.4613	6.7466e-05
ENSG00000237187	ENSG00000178038	ALS2CL	2.2065	0.0023
ENSG00000237187	ENSG00000156150	ALX3	0.0771	0.0136
ENSG00000237187	ENSG00000139211	AMIGO2	7.9999	0.0027
ENSG00000237187	ENSG00000176020	AMIGO3	0.0707	0.0292
ENSG00000237187	ENSG00000151743	AMN1	0.8157	2.5776e-05
ENSG00000237187	ENSG00000133805	AMPD3	0.6333	0.0036
ENSG00000237187	ENSG00000196704	AMZ2	2.4352	0.0227
ENSG00000237187	ENSG00000164162	ANAPC10	0.7159	0.0065
ENSG00000237187	ENSG00000141552	ANAPC11	6.4651	0.0017
ENSG00000237187	ENSG00000110200	ANAPC15	1.6727	0.0249
ENSG00000237187	ENSG00000053900	ANAPC4	0.5103	0.0167
ENSG00000237187	ENSG00000167772	ANGPTL4	11.4585	0.0095
ENSG00000237187	ENSG00000001629	ANKIB1	1.1215	0.0076
ENSG00000237187	ENSG00000176915	ANKLE2	1.5291	0.0081
ENSG00000237187	ENSG00000106524	ANKMY2	0.8015	0.0235
ENSG00000237187	ENSG00000164331	ANKRA2	0.6975	0.0222
ENSG00000237187	ENSG00000088448	ANKRD10	3.904	0.0017
ENSG00000237187	ENSG00000167522	ANKRD11	0.6493	0.0344
ENSG00000237187	ENSG00000172932	ANKRD13D	0.7983	0.0265
ENSG00000237187	ENSG00000105186	ANKRD27	0.6927	0.0032
ENSG00000237187	ENSG00000206560	ANKRD28	0.9992	0.006
ENSG00000237187	ENSG00000135976	ANKRD36	0.2344	0.004
ENSG00000237187	ENSG00000196912	ANKRD36B	0.0842	0.0204
ENSG00000237187	ENSG00000137494	ANKRD42	0.315	0.02
ENSG00000237187	ENSG00000183831	ANKRD45	0.1466	0.0004
ENSG00000237187	ENSG00000151458	ANKRD50	1.8367	2.8971e-05
ENSG00000237187	ENSG00000168096	ANKS3	0.7577	3.1567e-05
ENSG00000237187	ENSG00000163516	ANKZF1	1.2547	0.0154
ENSG00000237187	ENSG00000140350	ANP32A	3.7008	0.0193
ENSG00000237187	ENSG00000163297	ANTXR2	2.194	0.0487
ENSG00000237187	ENSG00000135046	ANXA1	45.3092	0.0017
ENSG00000237187	ENSG00000182718	ANXA2	245.373	9.2919e-05
ENSG00000237187	ENSG00000106367	AP1S1	8.5588	0.0012
ENSG00000237187	ENSG00000042753	AP2S1	7.726	0.0055
ENSG00000237187	ENSG00000070718	AP3M2	0.9844	0.004
ENSG00000237187	ENSG00000177879	AP3S1	4.6084	0.0012
ENSG00000237187	ENSG00000221838	AP4M1	4.5525	9.5174e-06
ENSG00000237187	ENSG00000100478	AP4S1	0.3036	0.018
ENSG00000237187	ENSG00000113108	APBB3	0.2766	0.0349
ENSG00000237187	ENSG00000198768	APCDD1L	4.9299	6.7142e-05
ENSG00000237187	ENSG00000117362	APH1A	10.2752	0.0292
ENSG00000237187	ENSG00000084234	APLP2	22.3343	0.0104
ENSG00000237187	ENSG00000101474	APMAP	4.8035	0.018
ENSG00000237187	ENSG00000100342	APOL1	27.4108	0.0001
ENSG00000237187	ENSG00000128335	APOL2	2.5224	0.0114
ENSG00000237187	ENSG00000095139	ARCN1	4.997	0.014
ENSG00000237187	ENSG00000165527	ARF6	3.1985	0.0372
ENSG00000237187	ENSG00000101246	ARFRP1	1.4197	0.0019
ENSG00000237187	ENSG00000134884	ARGLU1	2.7268	0.0356
ENSG00000237187	ENSG00000137962	ARHGAP29	0.9837	0.0008
ENSG00000237187	ENSG00000004777	ARHGAP33	0.1163	0.0235
ENSG00000237187	ENSG00000160007	ARHGAP35	1.2086	0.0212
ENSG00000237187	ENSG00000100852	ARHGAP5	2.0166	0.0111
ENSG00000237187	ENSG00000076928	ARHGEF1	1.7827	0.045
ENSG00000237187	ENSG00000104728	ARHGEF10	0.4092	0.0008
ENSG00000237187	ENSG00000152219	ARL14EP	1.0651	0.0421
ENSG00000237187	ENSG00000214087	ARL16	2.0793	0.0032
ENSG00000237187	ENSG00000144746	ARL6IP5	9.1593	0.0327
ENSG00000237187	ENSG00000177917	ARL6IP6	1.2651	9.7021e-05
ENSG00000237187	ENSG00000165309	ARMC3	0.3537	8.0435e-05
ENSG00000237187	ENSG00000198520	ARMH1	0.1064	0.0078
ENSG00000237187	ENSG00000029153	ARNTL2	1.1011	0.0088
ENSG00000237187	ENSG00000241685	ARPC1A	60.1286	1.7718e-05
ENSG00000237187	ENSG00000130429	ARPC1B	73.0002	5.5757e-07
ENSG00000237187	ENSG00000241553	ARPC4	7.2799	0.0438
ENSG00000237187	ENSG00000128989	ARPP19	2.1183	0.0149
ENSG00000237187	ENSG00000113369	ARRDC3	4.9745	0.0024
ENSG00000237187	ENSG00000065802	ASB1	0.4122	0.0259
ENSG00000237187	ENSG00000115239	ASB3	0.8215	0.0043
ENSG00000237187	ENSG00000100325	ASCC2	1.5155	0.0101
ENSG00000237187	ENSG00000129691	ASH2L	1.3572	0.022
ENSG00000237187	ENSG00000137343	ATAT1	0.2275	0.0242
ENSG00000237187	ENSG00000169136	ATF5	1.5395	0.0087
ENSG00000237187	ENSG00000197548	ATG7	0.7157	0.0103
ENSG00000237187	ENSG00000181652	ATG9B	0.1183	0.0142
ENSG00000237187	ENSG00000166896	ATP23	0.5339	0.0069
ENSG00000237187	ENSG00000196296	ATP2A1	0.0115	0.0429
ENSG00000237187	ENSG00000058668	ATP2B4	1.6104	0.0238
ENSG00000237187	ENSG00000135390	ATP5MC2	19.5493	0.0235
ENSG00000237187	ENSG00000241468	ATP5MF	81.4703	5.6395e-05
ENSG00000237187	ENSG00000205464	ATP6AP1L	0.2777	0.008
ENSG00000237187	ENSG00000182220	ATP6AP2	6.8173	0.0379
ENSG00000237187	ENSG00000131100	ATP6V1E1	6.1791	0.0497
ENSG00000237187	ENSG00000171953	ATPAF2	0.6756	0.0115
ENSG00000237187	ENSG00000138085	ATRAID	10.3873	0.002
ENSG00000237187	ENSG00000168488	ATXN2L	0.7172	0.0203
ENSG00000237187	ENSG00000066427	ATXN3	0.4575	0.002
ENSG00000237187	ENSG00000087152	ATXN7L3	1.4965	0.0146
ENSG00000237187	ENSG00000158321	AUTS2	0.729	0.0059
ENSG00000237187	ENSG00000167601	AXL	1.9365	0.0059
ENSG00000237187	ENSG00000235863	B3GALT4	0.8156	0.0113
ENSG00000237187	ENSG00000070081	NUCB2	-7.3346	0.0337
ENSG00000237187	ENSG00000176022	B3GALT6	1.0514	0.0003
ENSG00000237187	ENSG00000149541	B3GAT3	3.5	0.0001
ENSG00000237187	ENSG00000187676	B3GLCT	0.4582	0.0011
ENSG00000237187	ENSG00000176597	B3GNT5	1.3347	0.0444
ENSG00000237187	ENSG00000117411	B4GALT2	2.8329	0.0043
ENSG00000237187	ENSG00000158850	B4GALT3	1.6422	0.0146
ENSG00000237187	ENSG00000027847	B4GALT7	1.5626	0.0024
ENSG00000237187	ENSG00000123810	B9D2	0.8672	0.0005
ENSG00000237187	ENSG00000002330	BAD	2.9943	0.0229
ENSG00000237187	ENSG00000006453	BAIAP2L1	20.4216	9.8209e-05
ENSG00000237187	ENSG00000175334	BANF1	9.1738	0.0026
ENSG00000237187	ENSG00000076108	BAZ2A	1.6402	0.0024
ENSG00000237187	ENSG00000105327	BBC3	1.5541	5.1813e-05
ENSG00000237187	ENSG00000119636	BBOF1	0.3055	0.0152
ENSG00000237187	ENSG00000174483	BBS1	0.8743	0.0259
ENSG00000237187	ENSG00000125124	BBS2	1.1951	0.0031
ENSG00000237187	ENSG00000140463	BBS4	0.7145	0.0129
ENSG00000237187	ENSG00000122507	BBS9	0.3777	0.0081
ENSG00000237187	ENSG00000187244	BCAM	22.0174	6.9022e-05
ENSG00000237187	ENSG00000132692	BCAN	0.0156	0.0297
ENSG00000237187	ENSG00000137936	BCAR3	1.9332	0.0034
ENSG00000237187	ENSG00000116752	BCAS2	2.2862	0.003
ENSG00000237187	ENSG00000141376	BCAS3	0.4248	0.0336
ENSG00000237187	ENSG00000105552	BCAT2	1.0788	0.0154
ENSG00000237187	ENSG00000248098	BCKDHA	2.7212	0.0005
ENSG00000237187	ENSG00000103507	BCKDK	1.5104	0.007
ENSG00000237187	ENSG00000129473	BCL2L2	1.7193	0.004
ENSG00000237187	ENSG00000113916	BCL6	1.855	0.0431
ENSG00000237187	ENSG00000099385	BCL7C	6.2439	0.0003
ENSG00000237187	ENSG00000186174	BCL9L	1.5397	0.0237
ENSG00000237187	ENSG00000186716	BCR	1.9443	0.0037
ENSG00000237187	ENSG00000166546	BEAN1	1.1435	0.0002
ENSG00000237187	ENSG00000162373	BEND5	0.4255	0.0014
ENSG00000237187	ENSG00000105829	BET1	0.5714	0.002
ENSG00000237187	ENSG00000177951	BET1L	1.6195	0.029
ENSG00000237187	ENSG00000134107	BHLHE40	24.4996	0.0346
ENSG00000237187	ENSG00000123095	BHLHE41	4.9635	0.001
ENSG00000237187	ENSG00000063169	BICRA	0.2591	0.0009
ENSG00000237187	ENSG00000147439	BIN3	1.2559	0.0122
ENSG00000237187	ENSG00000110330	BIRC2	1.932	0.0298
ENSG00000237187	ENSG00000023445	BIRC3	4.5131	0.0418
ENSG00000237187	ENSG00000166619	BLCAP	3.939	0.0075
ENSG00000237187	ENSG00000186222	BLOC1S4	1.1944	0.0012
ENSG00000237187	ENSG00000168487	BMP1	1.4082	0.0065
ENSG00000237187	ENSG00000138696	BMPR1B	0.27	0.0154
ENSG00000237187	ENSG00000140299	BNIP2	1.6823	0.0333
ENSG00000237187	ENSG00000104765	BNIP3L	7.234	7.4891e-06
ENSG00000237187	ENSG00000145919	BOD1	1.3999	0.0134
ENSG00000237187	ENSG00000178096	BOLA1	0.8563	0.0393
ENSG00000237187	ENSG00000028310	BRD9	0.7203	0.0202
ENSG00000237187	ENSG00000164713	BRI3	43.886	1.4256e-06
ENSG00000237187	ENSG00000113460	BRIX1	2.2766	0.0052
ENSG00000237187	ENSG00000254999	BRK1	12.8755	0.0027
ENSG00000237187	ENSG00000100916	BRMS1L	0.367	0.0187
ENSG00000237187	ENSG00000160469	BRSK1	0.2281	0.0084
ENSG00000237187	ENSG00000222009	BTBD19	0.3804	0.0001
ENSG00000237187	ENSG00000145741	BTF3	34.0669	0.0213
ENSG00000237187	ENSG00000134717	BTF3L4	1.3352	0.0174
ENSG00000237187	ENSG00000137656	BUD13	0.593	0.0442
ENSG00000237187	ENSG00000071462	BUD23	3.642	0.0481
ENSG00000237187	ENSG00000106245	BUD31	20.8994	6.4185e-06
ENSG00000237187	ENSG00000137720	C11orf1	1.7557	0.0077
ENSG00000237187	ENSG00000149179	C11orf49	1.202	0.0217
ENSG00000237187	ENSG00000173715	C11orf80	1.243	0.0003
ENSG00000237187	ENSG00000179933	C14orf119	1.4639	0.0098
ENSG00000237187	ENSG00000179476	C14orf28	0.1483	0.034
ENSG00000237187	ENSG00000169609	C15orf40	0.7786	0.0017
ENSG00000237187	ENSG00000166455	C16orf46	0.1482	0.0011
ENSG00000237187	ENSG00000185905	C16orf54	1.6162	0.0031
ENSG00000237187	ENSG00000166246	C16orf71	0.0279	0.0242
ENSG00000237187	ENSG00000154102	C16orf74	1.0277	0.003
ENSG00000237187	ENSG00000159761	C16orf86	0.131	0.0468
ENSG00000237187	ENSG00000155330	C16orf87	0.5184	0.0052
ENSG00000237187	ENSG00000174109	C16orf91	0.9892	0.0066
ENSG00000237187	ENSG00000260456	C16orf95	0.227	0.0274
ENSG00000237187	ENSG00000205710	C17orf107	0.1738	0.0344
ENSG00000237187	ENSG00000186665	C17orf58	0.4863	0.0021
ENSG00000237187	ENSG00000108666	C17orf75	0.7802	0.0051
ENSG00000237187	ENSG00000167644	C19orf33	87.4172	0.0119
ENSG00000237187	ENSG00000160392	C19orf47	0.3734	0.0126
ENSG00000237187	ENSG00000188493	C19orf54	0.4221	0.0015
ENSG00000237187	ENSG00000171155	C1GALT1C1	2.0825	0.0077
ENSG00000237187	ENSG00000000460	C1orf112	0.1514	0.0265
ENSG00000237187	ENSG00000179902	C1orf194	0.8697	5.6121e-05
ENSG00000237187	ENSG00000143793	C1orf35	0.8208	0.0062
ENSG00000237187	ENSG00000164008	C1orf50	0.6629	0.0007
ENSG00000237187	ENSG00000162642	C1orf52	1.0306	0.0069
ENSG00000237187	ENSG00000162757	C1orf74	0.1917	0.0206
ENSG00000237187	ENSG00000124237	C20orf85	0.7209	9.6858e-05
ENSG00000237187	ENSG00000196476	C20orf96	0.5126	0.0101
ENSG00000237187	ENSG00000128346	C22orf23	0.4402	0.0002
ENSG00000237187	ENSG00000184208	C22orf46	0.4281	0.0082
ENSG00000237187	ENSG00000221843	C2orf16	0.0371	0.0048
ENSG00000237187	ENSG00000135974	C2orf49	0.485	0.0319
ENSG00000237187	ENSG00000150873	C2orf50	0.0267	0.0012
ENSG00000237187	ENSG00000168887	C2orf68	0.6394	0.0079
ENSG00000237187	ENSG00000164096	C4orf3	6.8521	4.3703e-05
ENSG00000237187	ENSG00000205129	C4orf47	0.3289	7.2863e-06
ENSG00000237187	ENSG00000243449	C4orf48	1.1474	0.0045
ENSG00000237187	ENSG00000113583	C5orf15	7.1302	1.087e-05
ENSG00000237187	ENSG00000172244	C5orf34	0.0637	0.0415
ENSG00000237187	ENSG00000215217	C5orf49	1.9329	1.9065e-05
ENSG00000237187	ENSG00000164241	C5orf63	0.0886	0.0217
ENSG00000237187	ENSG00000221821	C6orf226	0.6645	0.0305
ENSG00000237187	ENSG00000136197	C7orf25	0.5889	0.0126
ENSG00000237187	ENSG00000146540	C7orf50	3.1416	0.0167
ENSG00000237187	ENSG00000164746	C7orf57	0.1492	0.0031
ENSG00000237187	ENSG00000185955	C7orf61	0.37	1.3586e-05
ENSG00000237187	ENSG00000156172	C8orf37	0.1535	0.0101
ENSG00000237187	ENSG00000213865	C8orf44	0.1125	0.001
ENSG00000237187	ENSG00000241852	C8orf58	0.7558	2.2979e-05
ENSG00000237187	ENSG00000213563	C8orf82	0.8238	0.0462
ENSG00000237187	ENSG00000164972	C9orf24	0.9408	0.0021
ENSG00000237187	ENSG00000099991	CABIN1	1.0812	0.0164
ENSG00000237187	ENSG00000175544	CABP4	0.2845	0.0003
ENSG00000237187	ENSG00000154040	CABYR	0.2271	0.0047
ENSG00000237187	ENSG00000067191	CACNB1	0.4824	0.0123
ENSG00000237187	ENSG00000130433	CACNG6	0.5631	0.005
ENSG00000237187	ENSG00000116161	CACYBP	0.9921	0.0338
ENSG00000237187	ENSG00000172137	CALB2	6.2287	1.1997e-06
ENSG00000237187	ENSG00000183128	CALHM3	3.1137	0.0001
ENSG00000237187	ENSG00000160014	CALM3	11.3167	0.0053
ENSG00000237187	ENSG00000162545	CAMK2N1	15.9665	0.03
ENSG00000237187	ENSG00000171735	CAMTA1	1.9175	0.0202
ENSG00000237187	ENSG00000142330	CAPN10	0.4	0.0444
ENSG00000237187	ENSG00000182472	CAPN12	5.8791	0.0013
ENSG00000237187	ENSG00000126247	CAPNS1	20.8279	0.0254
ENSG00000237187	ENSG00000110888	CAPRIN2	0.9239	9.1547e-05
ENSG00000237187	ENSG00000105519	CAPS	6.0325	0.0037
ENSG00000237187	ENSG00000152611	CAPSL	0.4615	9.3623e-06
ENSG00000237187	ENSG00000153048	CARHSP1	2.9565	0.0141
ENSG00000237187	ENSG00000091704	CPA1	-2202.91	0.0353
ENSG00000237187	ENSG00000134905	CARS2	1.5866	0.0045
ENSG00000237187	ENSG00000105141	CASP14	1.5034	4.6232e-05
ENSG00000237187	ENSG00000196954	CASP4	2.8912	0.0255
ENSG00000237187	ENSG00000175294	CATSPER1	0.4128	0.0001
ENSG00000237187	ENSG00000105974	CAV1	11.7334	7.7666e-05
ENSG00000237187	ENSG00000170955	CAVIN3	3.5862	0.0051
ENSG00000237187	ENSG00000108468	CBX1	3.3912	0.0003
ENSG00000237187	ENSG00000122565	CBX3	7.9873	0.002
ENSG00000237187	ENSG00000141582	CBX4	0.8464	0.0047
ENSG00000237187	ENSG00000141570	CBX8	0.3829	0.0037
ENSG00000237187	ENSG00000100211	CBY1	1.8478	0.0042
ENSG00000237187	ENSG00000095203	EPB41L4B	-2.722	0.0002
ENSG00000237187	ENSG00000174015	CBY2	0.0349	0.027
ENSG00000237187	ENSG00000048342	CC2D2A	0.2645	0.0207
ENSG00000237187	ENSG00000158941	CCAR2	1.8421	0.0146
ENSG00000237187	ENSG00000135736	CCDC102A	0.2353	0.0312
ENSG00000237187	ENSG00000173581	CCDC106	1.0079	0.0033
ENSG00000237187	ENSG00000103021	CCDC113	0.2179	0.0005
ENSG00000237187	ENSG00000105479	CCDC114	0.4591	5.7359e-05
ENSG00000237187	ENSG00000136710	CCDC115	1.7954	0.0215
ENSG00000237187	ENSG00000160799	CCDC12	3.8997	0.0199
ENSG00000237187	ENSG00000151773	CCDC122	0.1747	0.0486
ENSG00000237187	ENSG00000185298	CCDC137	0.9452	0.0028
ENSG00000237187	ENSG00000175455	CCDC14	0.7719	0.0094
ENSG00000237187	ENSG00000135637	CCDC142	0.1294	0.0351
ENSG00000237187	ENSG00000170160	CCDC144A	0.0537	0.008
ENSG00000237187	ENSG00000153237	CCDC148	0.0431	0.0354
ENSG00000237187	ENSG00000198003	CCDC151	0.0503	0.0015
ENSG00000237187	ENSG00000198865	CCDC152	0.2829	0.0045
ENSG00000237187	ENSG00000248712	CCDC153	0.496	0.0058
ENSG00000237187	ENSG00000203952	CCDC160	0.1812	0.0026
ENSG00000237187	ENSG00000122483	CCDC18	0.2248	0.0052
ENSG00000237187	ENSG00000196118	CCDC189	0.146	0.0031
ENSG00000237187	ENSG00000163617	CCDC191	0.4489	0.0004
ENSG00000237187	ENSG00000159214	CCDC24	0.6493	0.0148
ENSG00000237187	ENSG00000186409	CCDC30	0.0803	0.0175
ENSG00000237187	ENSG00000141519	CCDC40	0.1759	0.0005
ENSG00000237187	ENSG00000180329	CCDC43	0.7171	0.0213
ENSG00000237187	ENSG00000176155	CCDC57	0.3998	0.0052
ENSG00000237187	ENSG00000160124	CCDC58	1.0809	0.0354
ENSG00000237187	ENSG00000104983	CCDC61	0.6638	0.0064
ENSG00000237187	ENSG00000177352	CCDC71	1.34	0.001
ENSG00000237187	ENSG00000186714	CCDC73	0.0407	0.0033
ENSG00000237187	ENSG00000186166	CCDC84	0.4803	0.0242
ENSG00000237187	ENSG00000175602	CCDC85B	1.4617	0.0008
ENSG00000237187	ENSG00000179071	CCDC89	0.1016	0.0024
ENSG00000237187	ENSG00000137500	CCDC90B	0.8326	0.0085
ENSG00000237187	ENSG00000173013	CCDC96	0.1482	0.0036
ENSG00000237187	ENSG00000142039	CCDC97	1.0347	0.0098
ENSG00000237187	ENSG00000188549	CCDC9B	1.2722	0.0022
ENSG00000237187	ENSG00000136280	CCM2	2.2205	0.0012
ENSG00000237187	ENSG00000100814	CCNB1IP1	1.7088	0.0058
ENSG00000237187	ENSG00000110092	CCND1	6.0374	0.0373
ENSG00000237187	ENSG00000138764	CCNG2	1.387	0.0076
ENSG00000237187	ENSG00000135083	CCNJL	0.4211	1.6658e-05
ENSG00000237187	ENSG00000163660	CCNL1	1.2614	0.0078
ENSG00000237187	ENSG00000221978	CCNL2	2.8159	0.0111
ENSG00000237187	ENSG00000156535	CD109	1.4887	0.0071
ENSG00000237187	ENSG00000177697	CD151	33.3154	0.0003
ENSG00000237187	ENSG00000174950	CD164L2	0.3326	8.5541e-05
ENSG00000237187	ENSG00000158477	CD1A	0.4314	0.0016
ENSG00000237187	ENSG00000103855	CD276	7.2067	0.0092
ENSG00000237187	ENSG00000196352	CD55	29.0738	0.0155
ENSG00000237187	ENSG00000116815	CD58	4.5513	2.0572e-05
ENSG00000237187	ENSG00000085063	CD59	15.3511	0.0014
ENSG00000237187	ENSG00000135404	CD63	102.636	0.0021
ENSG00000237187	ENSG00000125726	CD70	0.3979	0.0132
ENSG00000237187	ENSG00000172116	CD8B	0.7584	0.0093
ENSG00000237187	ENSG00000130177	CDC16	2.3536	0.0002
ENSG00000237187	ENSG00000163171	CDC42EP3	1.6607	0.0024
ENSG00000237187	ENSG00000179604	CDC42EP4	5.1336	0.0087
ENSG00000237187	ENSG00000170779	CDCA4	0.9495	2.856e-05
ENSG00000237187	ENSG00000163814	CDCP1	5.656	0.0085
ENSG00000237187	ENSG00000139880	CDH24	0.1691	0.0037
ENSG00000237187	ENSG00000062038	CDH3	4.8752	0.0328
ENSG00000237187	ENSG00000058091	CDK14	1.9602	3.9498e-06
ENSG00000237187	ENSG00000117266	CDK18	2.1266	0.001
ENSG00000237187	ENSG00000123374	CDK2	1.7157	0.0031
ENSG00000237187	ENSG00000135446	CDK4	11.8523	8.2497e-05
ENSG00000237187	ENSG00000108465	CDK5RAP3	2.6653	0.006
ENSG00000237187	ENSG00000105810	CDK6	1.3492	0.0001
ENSG00000237187	ENSG00000147889	CDKN2A	4.4275	0.0002
ENSG00000237187	ENSG00000237190	CDKN2AIPNL	0.9688	0.0249
ENSG00000237187	ENSG00000147883	CDKN2B	1.8558	0.0032
ENSG00000237187	ENSG00000064309	CDON	0.5794	0.0027
ENSG00000237187	ENSG00000205643	CDPF1	0.461	0.0041
ENSG00000237187	ENSG00000239704	CDRT4	0.5252	0.0051
ENSG00000237187	ENSG00000186567	CEACAM19	0.2693	0.0134
ENSG00000237187	ENSG00000172216	CEBPB	6.2542	0.0104
ENSG00000237187	ENSG00000075275	CELSR1	1.5668	3.6213e-05
ENSG00000237187	ENSG00000008300	CELSR3	0.3059	0.0174
ENSG00000237187	ENSG00000205923	CEMP1	0.6212	0.02
ENSG00000237187	ENSG00000153044	CENPH	0.4998	0.0035
ENSG00000237187	ENSG00000151849	CENPJ	0.1329	0.0129
ENSG00000237187	ENSG00000031691	CENPQ	0.2134	0.0364
ENSG00000237187	ENSG00000169689	CENPX	2.5555	0.0378
ENSG00000237187	ENSG00000141577	CEP131	0.2472	0.0453
ENSG00000237187	ENSG00000126001	CEP250	0.3201	0.0168
ENSG00000237187	ENSG00000164118	CEP44	0.2274	0.0241
ENSG00000237187	ENSG00000182923	CEP63	0.5196	0.0398
ENSG00000237187	ENSG00000121289	CEP89	0.9293	0.0019
ENSG00000237187	ENSG00000258890	CEP95	0.4602	0.0186
ENSG00000237187	ENSG00000147400	CETN2	8.0924	6.4239e-05
ENSG00000237187	ENSG00000153140	CETN3	1.9486	0.0002
ENSG00000237187	ENSG00000188931	CFAP126	3.5362	1.902e-05
ENSG00000237187	ENSG00000160401	CFAP157	0.0864	0.0027
ENSG00000237187	ENSG00000070761	CFAP20	1.6935	0.0179
ENSG00000237187	ENSG00000163689	CFAP20DC	0.0974	0.0024
ENSG00000237187	ENSG00000158023	CFAP251	0.2134	0.0011
ENSG00000237187	ENSG00000137691	CFAP300	0.8361	9.5805e-05
ENSG00000237187	ENSG00000197748	CFAP43	0.0405	0.0444
ENSG00000237187	ENSG00000206530	CFAP44	0.2108	0.0134
ENSG00000237187	ENSG00000213085	CFAP45	0.7508	0.0003
ENSG00000237187	ENSG00000172361	CFAP53	0.071	0.0152
ENSG00000237187	ENSG00000188596	CFAP54	0.0405	0.0006
ENSG00000237187	ENSG00000105792	CFAP69	0.183	0.0488
ENSG00000237187	ENSG00000183833	CFAP91	0.1513	0.0374
ENSG00000237187	ENSG00000118307	CFAP94	0.1636	0.0006
ENSG00000237187	ENSG00000153774	CFDP1	4.7326	0.0003
ENSG00000237187	ENSG00000000971	CFH	6.3869	0.0174
ENSG00000237187	ENSG00000116785	CFHR3	0.0506	0.0065
ENSG00000237187	ENSG00000104818	CGB2	0.0198	0.0128
ENSG00000237187	ENSG00000104827	CGB3	10.6044	2.9503e-06
ENSG00000237187	ENSG00000189052	CGB5	13.4688	4.8783e-06
ENSG00000237187	ENSG00000196337	CGB7	0.419	7.8115e-05
ENSG00000237187	ENSG00000100399	CHADL	0.0983	0.0069
ENSG00000237187	ENSG00000106153	CHCHD2	13.0731	0.0333
ENSG00000237187	ENSG00000159685	CHCHD6	0.5816	0.0251
ENSG00000237187	ENSG00000170791	CHCHD7	1.5263	0.0141
ENSG00000237187	ENSG00000177830	CHID1	2.8041	0.0417
ENSG00000237187	ENSG00000130724	CHMP2A	14.8955	0.0098
ENSG00000237187	ENSG00000101421	CHMP4B	10.2212	0.0409
ENSG00000237187	ENSG00000176108	CHMP6	1.0092	0.029
ENSG00000237187	ENSG00000123989	CHPF	9.1633	0.0029
ENSG00000237187	ENSG00000175264	CHST1	0.6608	0.0127
ENSG00000237187	ENSG00000102743	SLC25A15	-0.3872	0.0454
ENSG00000237187	ENSG00000136213	CHST12	0.4928	0.0149
ENSG00000237187	ENSG00000169105	CHST14	1.5316	0.0217
ENSG00000237187	ENSG00000183196	CHST6	0.4467	6.4326e-05
ENSG00000237187	ENSG00000160679	CHTOP	2.246	0.0116
ENSG00000237187	ENSG00000185043	CIB1	18.191	0.0057
ENSG00000237187	ENSG00000079432	CIC	1.2104	0.0077
ENSG00000237187	ENSG00000100865	CINP	1.4979	0.0351
ENSG00000237187	ENSG00000145354	CISD2	2.3113	0.0008
ENSG00000237187	ENSG00000217555	CKLF	12.5932	0.0015
ENSG00000237187	ENSG00000173207	CKS1B	4.7201	0.0377
ENSG00000237187	ENSG00000104859	CLASRP	0.6875	0.0116
ENSG00000237187	ENSG00000140104	CLBA1	0.6893	0.001
ENSG00000237187	ENSG00000011021	CLCN6	0.4305	0.0178
ENSG00000237187	ENSG00000163347	CLDN1	20.3914	8.1713e-05
ENSG00000237187	ENSG00000157224	CLDN12	3.3781	0.013
ENSG00000237187	ENSG00000189143	CLDN4	34.6921	0.0387
ENSG00000237187	ENSG00000080822	CLDND1	3.0866	0.0011
ENSG00000237187	ENSG00000157322	CLEC18A	0.2133	0.0254
ENSG00000237187	ENSG00000140839	CLEC18B	0.2004	0.0454
ENSG00000237187	ENSG00000176444	CLK2	1.3014	0.013
ENSG00000237187	ENSG00000179335	CLK3	1.202	0.0048
ENSG00000237187	ENSG00000102805	CLN5	1.9151	0.0002
ENSG00000237187	ENSG00000074201	CLNS1A	3.8403	0.0155
ENSG00000237187	ENSG00000104853	CLPTM1	4.6268	0.0181
ENSG00000237187	ENSG00000171603	CLSTN1	5.0703	0.0486
ENSG00000237187	ENSG00000187118	CMC1	1.1074	0.0344
ENSG00000237187	ENSG00000089505	CMTM1	0.1991	0.0016
ENSG00000237187	ENSG00000140931	CMTM3	7.5856	0.0003
ENSG00000237187	ENSG00000153551	CMTM7	6.1777	7.3228e-05
ENSG00000237187	ENSG00000105427	CNFN	1.1732	0.0002
ENSG00000237187	ENSG00000143786	CNIH3	0.8862	0.0001
ENSG00000237187	ENSG00000143771	CNIH4	4.661	0.0166
ENSG00000237187	ENSG00000064666	CNN2	9.1548	0.0453
ENSG00000237187	ENSG00000088038	CNOT3	1.3597	0.0015
ENSG00000237187	ENSG00000103375	AQP8	-9.792	0.0436
ENSG00000237187	ENSG00000198791	CNOT7	1.6982	0.0346
ENSG00000237187	ENSG00000155508	CNOT8	2.0775	0.0213
ENSG00000237187	ENSG00000257727	CNPY2	7.5608	9.0829e-05
ENSG00000237187	ENSG00000166997	CNPY4	2.6796	0.0003
ENSG00000237187	ENSG00000106714	CNTNAP3	0.1132	0.028
ENSG00000237187	ENSG00000170037	CNTROB	0.4167	0.0211
ENSG00000237187	ENSG00000181924	COA4	4.3238	0.0303
ENSG00000237187	ENSG00000256053	COA8	1.9783	0.0001
ENSG00000237187	ENSG00000068120	COASY	1.2661	0.0126
ENSG00000237187	ENSG00000168434	COG7	0.7258	0.0412
ENSG00000237187	ENSG00000213380	COG8	0.6754	0.02
ENSG00000237187	ENSG00000121058	COIL	0.5342	0.0472
ENSG00000237187	ENSG00000188153	COL4A5	0.4757	0.0048
ENSG00000237187	ENSG00000142156	COL6A1	45.43	0.0045
ENSG00000237187	ENSG00000142173	COL6A2	57.8423	0.0011
ENSG00000237187	ENSG00000114270	COL7A1	5.7122	1.1484e-05
ENSG00000237187	ENSG00000114744	COMMD2	1.5045	0.0172
ENSG00000237187	ENSG00000140365	COMMD4	3.4342	0.0089
ENSG00000237187	ENSG00000188243	COMMD6	4.8899	0.0002
ENSG00000237187	ENSG00000168090	COPS6	25.3493	4.3266e-06
ENSG00000237187	ENSG00000144524	COPS7B	0.9468	0.0055
ENSG00000237187	ENSG00000123815	COQ8B	0.6998	0.0245
ENSG00000237187	ENSG00000172725	CORO1B	3.5789	0.0145
ENSG00000237187	ENSG00000103187	COTL1	9.4698	0.0271
ENSG00000237187	ENSG00000126267	COX6B1	28.0582	0.0474
ENSG00000237187	ENSG00000160471	COX6B2	3.1603	7.05e-06
ENSG00000237187	ENSG00000168993	CPLX1	0.2886	0.0065
ENSG00000237187	ENSG00000214078	CPNE1	4.1448	0.0175
ENSG00000237187	ENSG00000140848	CPNE2	1.1604	0.0435
ENSG00000237187	ENSG00000160917	CPSF4	4.4503	8.1394e-05
ENSG00000237187	ENSG00000149532	CPSF7	1.2072	0.0357
ENSG00000237187	ENSG00000143320	CRABP2	22.2047	0.0197
ENSG00000237187	ENSG00000007545	CRAMP1	0.3495	0.0074
ENSG00000237187	ENSG00000137504	CREBZF	0.9551	0.0086
ENSG00000237187	ENSG00000175874	CREG2	0.212	0.002
ENSG00000237187	ENSG00000163703	CRELD1	2.5184	1.8143e-05
ENSG00000237187	ENSG00000182809	CRIP2	26.2885	4.3174e-06
ENSG00000237187	ENSG00000179979	CRIPAK	0.1826	0.0172
ENSG00000237187	ENSG00000176390	CRLF3	0.522	0.0375
ENSG00000237187	ENSG00000058453	CROCC	0.7592	0.0131
ENSG00000237187	ENSG00000009307	CSDE1	10.352	0.0109
ENSG00000237187	ENSG00000141551	CSNK1D	5.6109	0.0103
ENSG00000237187	ENSG00000213923	CSNK1E	4.2889	0.0001
ENSG00000237187	ENSG00000173546	CSPG4	1.3927	0.0022
ENSG00000237187	ENSG00000170367	CST5	0.4387	0.0004
ENSG00000237187	ENSG00000160213	CSTB	62.3044	0.0013
ENSG00000237187	ENSG00000244693	CTAGE8	0.0187	0.0273
ENSG00000237187	ENSG00000159692	CTBP1	3.6904	0.0212
ENSG00000237187	ENSG00000117151	CTBS	0.8534	0.0078
ENSG00000237187	ENSG00000175826	CTDNEP1	4.5381	0.0073
ENSG00000237187	ENSG00000175215	CTDSP2	9.4513	0.0026
ENSG00000237187	ENSG00000150281	CTF1	1.1463	3.2961e-06
ENSG00000237187	ENSG00000168036	CTNNB1	17.8675	0.0065
ENSG00000237187	ENSG00000047230	CTPS2	0.439	0.0293
ENSG00000237187	ENSG00000117984	CTSD	190.478	1.6297e-05
ENSG00000237187	ENSG00000101160	CTSZ	18.9593	0.0283
ENSG00000237187	ENSG00000085733	CTTN	6.2604	0.0199
ENSG00000237187	ENSG00000142544	CTU1	0.0751	0.0342
ENSG00000237187	ENSG00000178531	CTXN1	0.5953	0.0095
ENSG00000237187	ENSG00000180891	CUEDC1	1.7211	0.0011
ENSG00000237187	ENSG00000139842	CUL4A	1.3518	0.0461
ENSG00000237187	ENSG00000153015	CWC27	0.9206	0.0084
ENSG00000237187	ENSG00000018610	CXorf56	0.8532	0.032
ENSG00000237187	ENSG00000159348	CYB5R1	2.1459	0.0194
ENSG00000237187	ENSG00000166394	CYB5R2	0.7266	0.0031
ENSG00000237187	ENSG00000100243	CYB5R3	10.2404	0.0389
ENSG00000237187	ENSG00000187954	CYHR1	0.8169	0.0239
ENSG00000237187	ENSG00000111012	CYP27B1	0.1202	0.0126
ENSG00000237187	ENSG00000186684	CYP27C1	0.2837	2.1315e-05
ENSG00000237187	ENSG00000186377	CYP4X1	1.6123	4.8993e-05
ENSG00000237187	ENSG00000105443	CYTH2	2.3817	0.0018
ENSG00000237187	ENSG00000129562	DAD1	18.4282	0.0433
ENSG00000237187	ENSG00000178149	DALRD3	1.8905	0.0002
ENSG00000237187	ENSG00000115866	DARS1	4.7934	0.0001
ENSG00000237187	ENSG00000113758	DBN1	5.3163	0.003
ENSG00000237187	ENSG00000145041	DCAF1	0.5438	0.0474
ENSG00000237187	ENSG00000119599	DCAF4	0.3441	0.0347
ENSG00000237187	ENSG00000164465	DCBLD1	2.1311	0.0002
ENSG00000237187	ENSG00000057019	DCBLD2	6.3414	0.0061
ENSG00000237187	ENSG00000170959	DCDC1	0.0103	0.0178
ENSG00000237187	ENSG00000105514	RAB3D	-2.096	0.0273
ENSG00000237187	ENSG00000151065	DCP1B	0.4904	0.0488
ENSG00000237187	ENSG00000163354	DCST2	0.0263	0.0164
ENSG00000237187	ENSG00000175203	DCTN2	11.2532	1.699e-06
ENSG00000237187	ENSG00000104671	DCTN6	2.4508	0.0014
ENSG00000237187	ENSG00000085788	DDHD2	0.6959	0.0367
ENSG00000237187	ENSG00000175197	DDIT3	4.7838	0.0005
ENSG00000237187	ENSG00000168209	DDIT4	39.9968	0.012
ENSG00000237187	ENSG00000145358	DDIT4L	0.8371	6.2866e-06
ENSG00000237187	ENSG00000244038	DDOST	13.2789	0.0059
ENSG00000237187	ENSG00000099974	DDTL	0.8518	0.0108
ENSG00000237187	ENSG00000099977	DDTL; DDT	4.7757	0.0361
ENSG00000237187	ENSG00000100201	DDX17	6.9516	0.0153
ENSG00000237187	ENSG00000064703	DDX20	0.2927	0.0159
ENSG00000237187	ENSG00000124228	DDX27	1.7981	0.0192
ENSG00000237187	ENSG00000182810	DDX28	0.2574	0.0415
ENSG00000237187	ENSG00000198231	DDX42	2.4561	0.0105
ENSG00000237187	ENSG00000080007	DDX43	0.2897	0.0112
ENSG00000237187	ENSG00000213782	DDX47	0.0815	0.0027
ENSG00000237187	ENSG00000108654	DDX5	11.5059	0.0363
ENSG00000237187	ENSG00000118197	DDX59	0.4376	0.0426
ENSG00000237187	ENSG00000160570	DEDD2	4.6378	0.0014
ENSG00000237187	ENSG00000081791	DELE1	0.9598	0.0428
ENSG00000237187	ENSG00000174839	DENND6A	0.5925	0.0228
ENSG00000237187	ENSG00000205593	DENND6B	1.3226	5.799e-05
ENSG00000237187	ENSG00000100150	DEPDC5	0.1385	0.043
ENSG00000237187	ENSG00000140543	DET1	0.3363	0.0006
ENSG00000237187	ENSG00000070413	DGCR2	3.5825	0.0035
ENSG00000237187	ENSG00000183628	DGCR6	0.8471	0.0024
ENSG00000237187	ENSG00000128185	DGCR6L	1.9167	0.005
ENSG00000237187	ENSG00000128191	DGCR8	0.4941	0.0176
ENSG00000237187	ENSG00000065357	DGKA	1.9211	0.0247
ENSG00000237187	ENSG00000102780	DGKH	0.2641	0.004
ENSG00000237187	ENSG00000104808	DHDH	0.2709	0.0026
ENSG00000237187	ENSG00000102967	DHODH	0.3118	0.0071
ENSG00000237187	ENSG00000102796	DHRS12	0.602	0.0171
ENSG00000237187	ENSG00000162496	DHRS3	13.8931	0.0257
ENSG00000237187	ENSG00000134815	DHX34	0.9424	0.0013
ENSG00000237187	ENSG00000108406	DHX40	1.5553	0.0197
ENSG00000237187	ENSG00000108813	DLX4	0.0545	6.3742e-05
ENSG00000237187	ENSG00000105341	DMAC2	1.822	0.0032
ENSG00000237187	ENSG00000106804	C5	-0.25	0.0061
ENSG00000237187	ENSG00000100206	DMC1	0.0525	0.0056
ENSG00000237187	ENSG00000161249	DMKN	4.1627	0.0003
ENSG00000237187	ENSG00000135164	DMTF1	0.719	0.0016
ENSG00000237187	ENSG00000185800	DMWD	1.0374	0.0022
ENSG00000237187	ENSG00000167646	DNAAF3	0.1672	0.0007
ENSG00000237187	ENSG00000108405	P2RX1	-0.6424	0.0071
ENSG00000237187	ENSG00000164818	DNAAF5	0.6382	0.0323
ENSG00000237187	ENSG00000185842	DNAH14	0.3239	0.0028
ENSG00000237187	ENSG00000187775	DNAH17	0.0509	0.0141
ENSG00000237187	ENSG00000115423	DNAH6	0.0153	0.0267
ENSG00000237187	ENSG00000118997	DNAH7	0.0877	0.0258
ENSG00000237187	ENSG00000162643	DNAI3	0.0423	0.0021
ENSG00000237187	ENSG00000152763	DNAI4	0.2134	0.0099
ENSG00000237187	ENSG00000090520	DNAJB11	3.7761	0.0287
ENSG00000237187	ENSG00000187726	DNAJB13	0.7913	0.0001
ENSG00000237187	ENSG00000135392	DNAJC14	1.537	0.0136
ENSG00000237187	ENSG00000104129	DNAJC17	1.328	0.0138
ENSG00000237187	ENSG00000170946	DNAJC24	0.3621	0.0278
ENSG00000237187	ENSG00000110011	DNAJC4	1.6899	0.0077
ENSG00000237187	ENSG00000168259	DNAJC7	1.653	0.018
ENSG00000237187	ENSG00000126698	DNAJC8	3.489	0.0127
ENSG00000237187	ENSG00000119661	DNAL1	0.2967	0.0291
ENSG00000237187	ENSG00000100246	DNAL4	3.6475	1.4793e-05
ENSG00000237187	ENSG00000163879	DNALI1	1.6271	0.0104
ENSG00000237187	ENSG00000187957	DNER	0.8797	0.0018
ENSG00000237187	ENSG00000179532	DNHD1	0.0545	0.0021
ENSG00000237187	ENSG00000119772	DNMT3A	0.4844	0.0115
ENSG00000237187	ENSG00000067334	DNTTIP2	2.4308	0.0115
ENSG00000237187	ENSG00000149927	DOC2A	0.0648	0.0007
ENSG00000237187	ENSG00000130158	DOCK6	0.689	0.0465
ENSG00000237187	ENSG00000109084	TMEM97	-3.3244	0.0131
ENSG00000237187	ENSG00000116641	DOCK7	0.6467	0.0173
ENSG00000237187	ENSG00000134146	DPH6	0.3352	0.0018
ENSG00000237187	ENSG00000000419	DPM1	2.37	0.0119
ENSG00000237187	ENSG00000179085	DPM3	5.2375	0.0408
ENSG00000237187	ENSG00000162961	DPY30	4.0344	0.0316
ENSG00000237187	ENSG00000188641	DPYD	2.1992	0.0031
ENSG00000237187	ENSG00000156171	DRAM2	1.7079	0.0326
ENSG00000237187	ENSG00000157856	DRC1	0.282	2.9938e-05
ENSG00000237187	ENSG00000171962	DRC3	0.1473	0.016
ENSG00000237187	ENSG00000159625	DRC7	0.198	4.1119e-05
ENSG00000237187	ENSG00000069696	DRD4	0.0741	0.0005
ENSG00000237187	ENSG00000108591	DRG2	0.9995	0.0198
ENSG00000237187	ENSG00000125821	DTD1	2.1701	0.0018
ENSG00000237187	ENSG00000138101	DTNB	0.5392	0.0004
ENSG00000237187	ENSG00000104047	DTWD1	0.5787	0.0239
ENSG00000237187	ENSG00000178498	DTX3	2.9774	4.8006e-06
ENSG00000237187	ENSG00000167264	DUS2	0.405	0.0131
ENSG00000237187	ENSG00000081721	DUSP12	0.9601	0.001
ENSG00000237187	ENSG00000139318	DUSP6	8.3101	0.0171
ENSG00000237187	ENSG00000128951	DUT	1.047	0.0172
ENSG00000237187	ENSG00000004975	DVL2	0.8486	0.0105
ENSG00000237187	ENSG00000168589	DYNLRB2	0.7052	1.3951e-06
ENSG00000237187	ENSG00000105204	DYRK1B	1.2668	4.4833e-05
ENSG00000237187	ENSG00000089091	DZANK1	0.1409	0.0031
ENSG00000237187	ENSG00000133740	E2F5	0.1555	0.0409
ENSG00000237187	ENSG00000167967	E4F1	0.5147	0.0495
ENSG00000237187	ENSG00000129518	EAPP	2.3245	0.0222
ENSG00000237187	ENSG00000103356	EARS2	0.4599	0.0237
ENSG00000237187	ENSG00000147654	EBAG9	0.728	0.0452
ENSG00000237187	ENSG00000255423	EBLN2	0.081	0.0042
ENSG00000237187	ENSG00000123179	EBPL	2.8707	0.0059
ENSG00000237187	ENSG00000104823	ECH1	10.9245	0.0263
ENSG00000237187	ENSG00000179151	EDC3	0.6068	0.0402
ENSG00000237187	ENSG00000134109	EDEM1	1.4064	0.0071
ENSG00000237187	ENSG00000164176	EDIL3	5.0246	0.001
ENSG00000237187	ENSG00000123427	EEF1AKMT3	0.8786	1.3927e-06
ENSG00000237187	ENSG00000111490	TBC1D30	-0.3176	0.0128
ENSG00000237187	ENSG00000132394	EEFSEC	0.6197	0.0047
ENSG00000237187	ENSG00000034239	EFCAB1	1.0989	2.4258e-05
ENSG00000237187	ENSG00000140025	EFCAB11	0.4318	0.0156
ENSG00000237187	ENSG00000178852	EFCAB13	0.1401	0.0002
ENSG00000237187	ENSG00000172638	EFEMP2	9.0123	0.0031
ENSG00000237187	ENSG00000096093	EFHC1	0.4436	0.0007
ENSG00000237187	ENSG00000183690	EFHC2	0.1981	0.0029
ENSG00000237187	ENSG00000184349	EFNA5	2.1492	1.6647e-05
ENSG00000237187	ENSG00000125266	EFNB2	3.9558	0.0474
ENSG00000237187	ENSG00000269858	EGLN2	1.9447	0.0221
ENSG00000237187	ENSG00000129521	EGLN3	8.6315	0.0014
ENSG00000237187	ENSG00000173442	EHBP1L1	1.9383	0.0429
ENSG00000237187	ENSG00000024422	EHD2	9.479	8.4408e-06
ENSG00000237187	ENSG00000103966	EHD4	2.3697	0.0253
ENSG00000237187	ENSG00000173812	EIF1	34.7202	0.0093
ENSG00000237187	ENSG00000173674	EIF1AX	1.918	0.008
ENSG00000237187	ENSG00000145191	EIF2B5	1.1289	0.043
ENSG00000237187	ENSG00000143486	EIF2D	1.443	0.0116
ENSG00000237187	ENSG00000184110	EIF3C	3.4832	0.0146
ENSG00000237187	ENSG00000100353	EIF3D	10.0655	0.0056
ENSG00000237187	ENSG00000175390	EIF3F	8.8704	0.0001
ENSG00000237187	ENSG00000084623	EIF3I	8.663	0.0228
ENSG00000237187	ENSG00000149100	EIF3M	7.0732	0.0041
ENSG00000237187	ENSG00000156976	EIF4A2	20.774	0.001
ENSG00000237187	ENSG00000106682	EIF4H	5.2527	0.0325
ENSG00000237187	ENSG00000134014	ELP3	0.7583	0.0283
ENSG00000237187	ENSG00000127463	EMC1	1.6074	0.0072
ENSG00000237187	ENSG00000161671	EMC10	12.1169	0.0024
ENSG00000237187	ENSG00000104412	EMC2	2.7021	0.0269
ENSG00000237187	ENSG00000125037	EMC3	3.2258	0.0494
ENSG00000237187	ENSG00000128463	EMC4	4.5072	0.0153
ENSG00000237187	ENSG00000127774	EMC6	2.1125	0.0002
ENSG00000237187	ENSG00000134153	EMC7	4.4676	0.0403
ENSG00000237187	ENSG00000154920	EME1	0.0733	0.0139
ENSG00000237187	ENSG00000126749	EMG1	2.2929	0.0054
ENSG00000237187	ENSG00000125746	EML2	3.6029	0.0484
ENSG00000237187	ENSG00000134531	EMP1	26.0443	0.0156
ENSG00000237187	ENSG00000142227	EMP3	14.3579	2.5372e-07
ENSG00000237187	ENSG00000154380	ENAH	1.2646	0.023
ENSG00000237187	ENSG00000173818	ENDOV	0.3841	0.0058
ENSG00000237187	ENSG00000124074	ENKD1	0.7591	0.0394
ENSG00000237187	ENSG00000151023	ENKUR	0.1338	0.0034
ENSG00000237187	ENSG00000074800	ENO1	160.72	2.4644e-05
ENSG00000237187	ENSG00000111674	ENO2	9.6926	4.9358e-05
ENSG00000237187	ENSG00000145293	ENOPH1	1.6581	0.0481
ENSG00000237187	ENSG00000132199	ENOSF1	1.7455	0.0073
ENSG00000237187	ENSG00000176177	ENTHD1	0.302	8.1072e-05
ENSG00000237187	ENSG00000142627	EPHA2	14.257	0.0079
ENSG00000237187	ENSG00000196411	EPHB4	7.2773	0.0006
ENSG00000237187	ENSG00000172031	EPHX4	0.6335	0.0251
ENSG00000237187	ENSG00000072134	EPN2	1.7659	0.0254
ENSG00000237187	ENSG00000177106	EPS8L2	3.0678	0.0023
ENSG00000237187	ENSG00000012061	ERCC1	2.6652	0.0092
ENSG00000237187	ENSG00000104884	ERCC2	0.7755	0.0087
ENSG00000237187	ENSG00000163161	ERCC3	1.3816	0.0121
ENSG00000237187	ENSG00000124882	EREG	3.7106	0.0013
ENSG00000237187	ENSG00000105722	ERF	1.8683	0.0389
ENSG00000237187	ENSG00000133935	ERG28	2.9129	0.0184
ENSG00000237187	ENSG00000087502	ERGIC2	1.405	0.0139
ENSG00000237187	ENSG00000125991	ERGIC3	14.6115	0.0008
ENSG00000237187	ENSG00000104714	ERICH1	0.8817	0.0011
ENSG00000237187	ENSG00000204334	ERICH2	0.1333	0.0357
ENSG00000237187	ENSG00000147475	ERLIN2	2.2439	0.0029
ENSG00000237187	ENSG00000197930	ERO1A	10.5694	0.0001
ENSG00000237187	ENSG00000116285	ERRFI1	21.6859	0.0003
ENSG00000237187	ENSG00000141446	ESCO1	0.5197	0.0121
ENSG00000237187	ENSG00000139684	ESD	5.8621	0.0058
ENSG00000237187	ENSG00000187017	ESPN	0.7172	0.0371
ENSG00000237187	ENSG00000139641	ESYT1	2.9	0.008
ENSG00000237187	ENSG00000143845	ETNK2	0.7089	0.0187
ENSG00000237187	ENSG00000142694	EVA1B	1.3782	0.013
ENSG00000237187	ENSG00000090989	EXOC1	1.6714	0.0015
ENSG00000237187	ENSG00000182473	EXOC7	1.9224	0.006
ENSG00000237187	ENSG00000171824	EXOSC10	1.706	0.0128
ENSG00000237187	ENSG00000077348	EXOSC5	1.8133	0.0237
ENSG00000237187	ENSG00000075914	EXOSC7	2.7835	0.0032
ENSG00000237187	ENSG00000116299	ELAPOR1	-11.1113	0.0252
ENSG00000237187	ENSG00000120699	EXOSC8	1.1234	0.0187
ENSG00000237187	ENSG00000123737	EXOSC9	1.0007	0.0152
ENSG00000237187	ENSG00000151348	EXT2	2.1349	0.0465
ENSG00000237187	ENSG00000162694	EXTL2	0.5577	0.0172
ENSG00000237187	ENSG00000112319	EYA4	0.0442	0.0137
ENSG00000237187	ENSG00000108799	EZH1	0.7186	0.0323
ENSG00000237187	ENSG00000185504	FAAP100	0.3588	0.0265
ENSG00000237187	ENSG00000162585	FAAP20	3.0466	0.0003
ENSG00000237187	ENSG00000131944	FAAP24	0.2887	0.0094
ENSG00000237187	ENSG00000168040	FADD	1.4748	0.029
ENSG00000237187	ENSG00000149485	FADS1	0.9871	0.0497
ENSG00000237187	ENSG00000134824	FADS2	2.4038	0.0235
ENSG00000237187	ENSG00000113194	FAF2	1.6913	0.0056
ENSG00000237187	ENSG00000103876	FAH	2.1882	0.005
ENSG00000237187	ENSG00000182518	FAM104B	0.3244	0.0403
ENSG00000237187	ENSG00000125898	FAM110A	0.4512	0.0235
ENSG00000237187	ENSG00000100376	FAM118A	2.7484	8.4445e-05
ENSG00000237187	ENSG00000158863	FAM160B2	1.0688	0.0106
ENSG00000237187	ENSG00000114023	FAM162A	5.3845	0.0349
ENSG00000237187	ENSG00000113391	FAM172A	0.5312	0.0178
ENSG00000237187	ENSG00000174132	FAM174A	1.135	0.0039
ENSG00000237187	ENSG00000168754	FAM178B	0.0791	0.0002
ENSG00000237187	ENSG00000186973	FAM183A	0.4552	3.047e-05
ENSG00000237187	ENSG00000214447	FAM187A; CCDC103	0.6339	6.4177e-06
ENSG00000237187	ENSG00000221909	FAM200A	1.6122	4.0892e-06
ENSG00000237187	ENSG00000237765	FAM200B	0.3545	0.0035
ENSG00000237187	ENSG00000177150	FAM210A	0.3731	0.0021
ENSG00000237187	ENSG00000178761	FAM219B	1.6367	0.0017
ENSG00000237187	ENSG00000178397	FAM220A	0.7192	0.0129
ENSG00000237187	ENSG00000184949	FAM227A	0.1035	1.8152e-05
ENSG00000237187	ENSG00000225828	FAM229A	0.1294	0.0072
ENSG00000237187	ENSG00000167930	FAM234A	2.9032	0.0216
ENSG00000237187	ENSG00000171224	FAM241B	0.7813	0.0027
ENSG00000237187	ENSG00000196937	FAM3C	14.377	0.0015
ENSG00000237187	ENSG00000071859	FAM50A	3.4697	0.0411
ENSG00000237187	ENSG00000172717	FAM71D	0.0655	0.0043
ENSG00000237187	ENSG00000153347	FAM81B	1.189	6.5227e-05
ENSG00000237187	ENSG00000186523	FAM86B1	0.252	0.0139
ENSG00000237187	ENSG00000145002	FAM86B2	0.1969	0.0006
ENSG00000237187	ENSG00000176973	FAM89B	3.7992	0.0017
ENSG00000237187	ENSG00000115392	FANCL	1.0143	0.0076
ENSG00000237187	ENSG00000203780	FANK1	0.3723	0.0052
ENSG00000237187	ENSG00000105202	FBL	10.4966	0.0054
ENSG00000237187	ENSG00000156860	FBRS	1.4445	0.0058
ENSG00000237187	ENSG00000155034	FBXL18	0.1737	0.0124
ENSG00000237187	ENSG00000099364	FBXL19	0.4774	0.0324
ENSG00000237187	ENSG00000153558	FBXL2	0.7183	2.3313e-05
ENSG00000237187	ENSG00000116661	FBXO2	2.5547	0.0049
ENSG00000237187	ENSG00000106336	FBXO24	0.0193	0.0328
ENSG00000237187	ENSG00000161243	FBXO27	0.3463	0.003
ENSG00000237187	ENSG00000151876	FBXO4	0.7573	0.0004
ENSG00000237187	ENSG00000037637	FBXO42	0.5633	0.0278
ENSG00000237187	ENSG00000132879	FBXO44	0.9072	0.0029
ENSG00000237187	ENSG00000177051	FBXO46	0.9821	0.0303
ENSG00000237187	ENSG00000132004	FBXW9	0.5039	0.0291
ENSG00000237187	ENSG00000119616	FCF1	2.0069	0.007
ENSG00000237187	ENSG00000197948	FCHSD1	0.4189	0.0034
ENSG00000237187	ENSG00000162746	FCRLB	0.0564	0.0014
ENSG00000237187	ENSG00000161513	FDXR	0.6044	0.0047
ENSG00000237187	ENSG00000171055	FEZ2	1.6851	0.0235
ENSG00000237187	ENSG00000161958	FGF11	0.7652	4.6958e-05
ENSG00000237187	ENSG00000118972	FGF23	0.0343	0.0001
ENSG00000237187	ENSG00000137440	FGFBP1	4.6922	0.0311
ENSG00000237187	ENSG00000115641	FHL2	17.9791	0.0043
ENSG00000237187	ENSG00000134775	FHOD3	0.8744	0.0011
ENSG00000237187	ENSG00000172500	FIBP	2.7726	0.004
ENSG00000237187	ENSG00000214253	FIS1	23.1343	0.0002
ENSG00000237187	ENSG00000179943	FIZ1	0.7112	1.0855e-05
ENSG00000237187	ENSG00000141756	FKBP10	7.9242	0.0103
ENSG00000237187	ENSG00000088832	FKBP1A	12.1306	0.0134
ENSG00000237187	ENSG00000100442	FKBP3	2.7652	0.0145
ENSG00000237187	ENSG00000120498	TEX11	-0.3664	0.0373
ENSG00000237187	ENSG00000122642	FKBP9	8.9408	0.0029
ENSG00000237187	ENSG00000181027	FKRP	0.8249	2.1862e-05
ENSG00000237187	ENSG00000196924	FLNA	22.4668	0.0073
ENSG00000237187	ENSG00000136068	FLNB	15.4635	0.0077
ENSG00000237187	ENSG00000137312	FLOT1	6.6659	0.0322
ENSG00000237187	ENSG00000132589	FLOT2	4.7772	0.0069
ENSG00000237187	ENSG00000125848	FLRT3	2.7792	4.4999e-05
ENSG00000237187	ENSG00000090554	FLT3LG	0.6897	0.0171
ENSG00000237187	ENSG00000115414	FN1	105.836	0.0069
ENSG00000237187	ENSG00000120915	EPHX2	-1.3048	0.0251
ENSG00000237187	ENSG00000141560	FN3KRP	1.8523	0.0308
ENSG00000237187	ENSG00000109920	FNBP4	1.297	0.0375
ENSG00000237187	ENSG00000125531	FNDC11	0.2567	0.0012
ENSG00000237187	ENSG00000075420	FNDC3B	3.7757	0.0006
ENSG00000237187	ENSG00000175592	FOSL1	2.6991	0.0451
ENSG00000237187	ENSG00000054598	FOXC1	0.7887	0.0303
ENSG00000237187	ENSG00000129654	FOXJ1	4.95	2.513e-05
ENSG00000237187	ENSG00000198815	FOXJ3	0.6781	0.0302
ENSG00000237187	ENSG00000164916	FOXK1	0.9172	0.005
ENSG00000237187	ENSG00000148690	FRA10AC1	0.5165	0.0307
ENSG00000237187	ENSG00000171877	FRMD5	0.3517	0.0006
ENSG00000237187	ENSG00000139926	FRMD6	2.922	0.009
ENSG00000237187	ENSG00000137218	FRS3	0.194	0.0366
ENSG00000237187	ENSG00000073910	FRY	1.9445	0.0424
ENSG00000237187	ENSG00000075618	FSCN1	11.0286	3.8697e-05
ENSG00000237187	ENSG00000186765	FSCN2	0.0468	0.0116
ENSG00000237187	ENSG00000105255	FSD1	0.0456	0.035
ENSG00000237187	ENSG00000150667	FSIP1	0.0274	0.0323
ENSG00000237187	ENSG00000134363	FST	2.2108	0.034
ENSG00000237187	ENSG00000068438	FTSJ1	1.1615	0.0306
ENSG00000237187	ENSG00000179163	FUCA1	6.4623	0.0058
ENSG00000237187	ENSG00000069509	FUNDC1	2.0414	0.0039
ENSG00000237187	ENSG00000010361	FUZ	1.6696	3.8233e-06
ENSG00000237187	ENSG00000114416	FXR1	2.2422	0.0362
ENSG00000237187	ENSG00000180340	FZD2	0.6612	0.0005
ENSG00000237187	ENSG00000164930	FZD6	1.6689	0.0026
ENSG00000237187	ENSG00000123689	G0S2	5.9289	0.001
ENSG00000237187	ENSG00000034713	GABARAPL2	7.7068	0.0044
ENSG00000237187	ENSG00000104064	GABPB1	0.4807	0.0405
ENSG00000237187	ENSG00000102287	GABRE	1.4944	0.0048
ENSG00000237187	ENSG00000116717	GADD45A	4.868	0.0009
ENSG00000237187	ENSG00000141012	GALNS	2.1709	0.02
ENSG00000237187	ENSG00000141429	GALNT1	4.4708	0.0024
ENSG00000237187	ENSG00000164574	GALNT10	2.9182	0.004
ENSG00000237187	ENSG00000158089	GALNT14	0.5648	0.0457
ENSG00000237187	ENSG00000143641	GALNT2	4.5406	0.0002
ENSG00000237187	ENSG00000089597	GANAB	20.5456	6.1513e-05
ENSG00000237187	ENSG00000111640	GAPDH	300.555	0.0013
ENSG00000237187	ENSG00000157833	GAREM2	0.2062	0.0065
ENSG00000237187	ENSG00000157259	GATAD1	1.2194	0.0045
ENSG00000237187	ENSG00000177225	GATD1	1.1075	0.0029
ENSG00000237187	ENSG00000114480	GBE1	3.04	9.5507e-06
ENSG00000237187	ENSG00000023909	GCLM	1.2292	0.0485
ENSG00000237187	ENSG00000140905	GCSH	0.1828	3.0483e-05
ENSG00000237187	ENSG00000006007	GDE1	2.3519	0.0254
ENSG00000237187	ENSG00000203879	GDI1	5.724	0.0124
ENSG00000237187	ENSG00000092208	GEMIN2	0.5369	0.0044
ENSG00000237187	ENSG00000152147	GEMIN6	0.8551	0.0403
ENSG00000237187	ENSG00000046647	GEMIN8	0.4	0.0407
ENSG00000237187	ENSG00000239857	GET4	1.4416	0.0189
ENSG00000237187	ENSG00000100083	GGA1	0.9551	0.0147
ENSG00000237187	ENSG00000134864	GGACT	0.358	0.0095
ENSG00000237187	ENSG00000179168	GGN	0.0882	0.0234
ENSG00000237187	ENSG00000131067	GGT7	1.8819	0.0004
ENSG00000237187	ENSG00000167925	GHDC	1.3262	0.0057
ENSG00000237187	ENSG00000146830	GIGYF1	1.3658	0.0013
ENSG00000237187	ENSG00000124374	PAIP2B	-0.5002	0.0122
ENSG00000237187	ENSG00000145723	GIN1	0.128	0.0185
ENSG00000237187	ENSG00000131233	GJA9	0.0422	0.0291
ENSG00000237187	ENSG00000165474	GJB2	18.9804	8.0382e-05
ENSG00000237187	ENSG00000121742	GJB6	4.6106	1.6602e-05
ENSG00000237187	ENSG00000198835	GJC2	0.4868	0.001
ENSG00000237187	ENSG00000138604	GLCE	0.7457	0.0492
ENSG00000237187	ENSG00000090863	GLG1	3.2663	0.0044
ENSG00000237187	ENSG00000250571	GLI4	0.5667	0.0158
ENSG00000237187	ENSG00000182512	GLRX5	2.0218	0.0322
ENSG00000237187	ENSG00000016864	GLT8D1	2.7801	0.0067
ENSG00000237187	ENSG00000114353	GNAI2	15.6043	0.0028
ENSG00000237187	ENSG00000065135	GNAI3	1.8867	0.0058
ENSG00000237187	ENSG00000078369	GNB1	11.1481	0.0277
ENSG00000237187	ENSG00000185838	GNB1L	0.27	0.0162
ENSG00000237187	ENSG00000172354	GNB2	27.1985	3.4844e-05
ENSG00000237187	ENSG00000174021	GNG5	8.6264	0.0399
ENSG00000237187	ENSG00000163938	GNL3	3.285	0.0236
ENSG00000237187	ENSG00000090581	GNPTG	3.8719	0.0057
ENSG00000237187	ENSG00000147437	GNRH1	0.1348	0.0126
ENSG00000237187	ENSG00000197978	GOLGA6L9	0.3787	0.0003
ENSG00000237187	ENSG00000147533	GOLGA7	1.5837	0.0428
ENSG00000237187	ENSG00000170270	GON7	0.5836	0.042
ENSG00000237187	ENSG00000197858	GPAA1	3.6758	0.013
ENSG00000237187	ENSG00000133114	GPALPP1	0.7884	0.0039
ENSG00000237187	ENSG00000076650	GPATCH1	0.3457	0.0134
ENSG00000237187	ENSG00000063660	GPC1	3.5825	0.0238
ENSG00000237187	ENSG00000213420	GPC2	0.0707	0.0019
ENSG00000237187	ENSG00000125772	GPCPD1	0.5882	0.031
ENSG00000237187	ENSG00000105220	GPI	17.0405	0.0036
ENSG00000237187	ENSG00000175514	GPR152	0.0157	0.0035
ENSG00000237187	ENSG00000158292	GPR153	1.2629	0.0444
ENSG00000237187	ENSG00000183840	GPR39	0.8534	0.0068
ENSG00000237187	ENSG00000138271	GPR87	4.3111	7.6956e-05
ENSG00000237187	ENSG00000111291	GPRC5D	0.2227	0.0058
ENSG00000237187	ENSG00000132522	GPS2	0.3101	0.0108
ENSG00000237187	ENSG00000233276	GPX1	24.7767	0.0278
ENSG00000237187	ENSG00000167468	GPX4	10.3097	0.0462
ENSG00000237187	ENSG00000141449	GREB1L	0.1248	0.0261
ENSG00000237187	ENSG00000068400	GRIPAP1	1.1007	0.038
ENSG00000237187	ENSG00000030582	GRN	14.4642	0.046
ENSG00000237187	ENSG00000105447	GRWD1	1.8241	0.0012
ENSG00000237187	ENSG00000147697	GSDMC	0.1311	0.0017
ENSG00000237187	ENSG00000105928	GSDME	1.6928	0.0005
ENSG00000237187	ENSG00000121964	GTDC1	0.5183	0.0021
ENSG00000237187	ENSG00000137947	GTF2B	1.6416	0.0149
ENSG00000237187	ENSG00000197265	GTF2E2	1.3721	0.0234
ENSG00000237187	ENSG00000188342	GTF2F2	1.2307	0.0153
ENSG00000237187	ENSG00000006704	GTF2IRD1	0.9624	0.0386
ENSG00000237187	ENSG00000196275	GTF2IRD2	1.028	0.0003
ENSG00000237187	ENSG00000174428	GTF2IRD2B	0.2469	0.0229
ENSG00000237187	ENSG00000122034	GTF3A	4.4746	0.001
ENSG00000237187	ENSG00000105793	GTPBP10	0.2643	0.022
ENSG00000237187	ENSG00000178605	GTPBP6	1.9759	0.0182
ENSG00000237187	ENSG00000104812	GYS1	2.2209	0.0001
ENSG00000237187	ENSG00000189060	H1-0	29.2948	0.0026
ENSG00000237187	ENSG00000184897	H1-10	6.6479	0.0013
ENSG00000237187	ENSG00000184260	H2AC20	0.1009	0.0037
ENSG00000237187	ENSG00000246705	H2AJ	1.9225	0.014
ENSG00000237187	ENSG00000181218	H2AW	0.7874	0.0138
ENSG00000237187	ENSG00000158373	H2BC5	4.5888	0.0452
ENSG00000237187	ENSG00000132475	H3-3B	22.91	0.0065
ENSG00000237187	ENSG00000188375	H3-5	2.3344	0.0065
ENSG00000237187	ENSG00000197409	H3C4	0.1978	0.002
ENSG00000237187	ENSG00000197837	H4-16	0.1651	0.0125
ENSG00000237187	ENSG00000049239	H6PD	3.1548	0.0016
ENSG00000237187	ENSG00000165996	HACD1	0.2624	0.0422
ENSG00000237187	ENSG00000145681	HAPLN1	0.7665	0.0018
ENSG00000237187	ENSG00000112855	HARS2	0.8333	0.0113
ENSG00000237187	ENSG00000249115	HAUS5	0.4551	9.212e-07
ENSG00000237187	ENSG00000196917	HCAR1	0.3823	0.0022
ENSG00000237187	ENSG00000103145	HCFC1R1	11.8995	0.0003
ENSG00000237187	ENSG00000100429	HDAC10	0.9221	0.0019
ENSG00000237187	ENSG00000171720	HDAC3	2.4622	0.0004
ENSG00000237187	ENSG00000147099	HDAC8	0.5991	0.0023
ENSG00000237187	ENSG00000111906	HDDC2	0.7343	0.0419
ENSG00000237187	ENSG00000163312	HELQ	0.3579	0.0478
ENSG00000237187	ENSG00000114735	HEMK1	0.4686	8.7783e-05
ENSG00000237187	ENSG00000122557	HERPUD2	0.8104	0.0312
ENSG00000237187	ENSG00000188290	HES4	0.2814	0.0462
ENSG00000237187	ENSG00000163666	HESX1	0.0714	0.0037
ENSG00000237187	ENSG00000213614	HEXA	9.3922	4.2941e-05
ENSG00000237187	ENSG00000169660	HEXD	0.5064	0.0327
ENSG00000237187	ENSG00000185359	HGS	2.6843	0.003
ENSG00000237187	ENSG00000197568	HHLA3	0.6959	0.0009
ENSG00000237187	ENSG00000124440	HIF3A	0.3045	0.009
ENSG00000237187	ENSG00000149196	HIKESHI	1.935	0.0098
ENSG00000237187	ENSG00000127124	HIVEP3	0.3914	0.0028
ENSG00000237187	ENSG00000156515	HK1	3.1886	0.0373
ENSG00000237187	ENSG00000117305	HMGCL	2.6759	0.0254
ENSG00000237187	ENSG00000198830	HMGN2	7.9189	0.0103
ENSG00000237187	ENSG00000100281	HMGXB4	0.6043	0.0491
ENSG00000237187	ENSG00000177733	HNRNPA0	6.1711	0.02
ENSG00000237187	ENSG00000092199	HNRNPC	9.4327	0.0103
ENSG00000237187	ENSG00000138668	HNRNPD	6.23	0.0121
ENSG00000237187	ENSG00000152795	HNRNPDL	5.3914	0.0259
ENSG00000237187	ENSG00000105323	HNRNPUL1	2.9801	0.0378
ENSG00000237187	ENSG00000051128	HOMER3	1.4127	0.035
ENSG00000237187	ENSG00000253293	HOXA10	1.0688	0.0177
ENSG00000237187	ENSG00000105997	HOXA3	0.3429	0.0193
ENSG00000237187	ENSG00000106006	HOXA6	0.0612	0.0032
ENSG00000237187	ENSG00000122592	HOXA7	0.3079	0.0009
ENSG00000237187	ENSG00000078399	HOXA9	0.0519	0.034
ENSG00000237187	ENSG00000173917	HOXB2	2.5872	0.0109
ENSG00000237187	ENSG00000120093	HOXB3	2.1461	0.013
ENSG00000237187	ENSG00000182742	HOXB4	1.0907	0.0003
ENSG00000237187	ENSG00000129993	CBFA2T3	-0.2185	0.0425
ENSG00000237187	ENSG00000120075	HOXB5	1.3297	0.0014
ENSG00000237187	ENSG00000108511	HOXB6	2.6982	0.0008
ENSG00000237187	ENSG00000120068	HOXB8	1.9608	6.4341e-05
ENSG00000237187	ENSG00000170689	HOXB9	2.2681	3.7258e-05
ENSG00000237187	ENSG00000257017	HP	1.9871	0.0421
ENSG00000237187	ENSG00000127483	HP1BP3	3.5625	0.0491
ENSG00000237187	ENSG00000056050	HPF1	1.1692	0.0217
ENSG00000237187	ENSG00000100099	HPS4	0.438	0.0357
ENSG00000237187	ENSG00000110169	HPX	0.0588	0.0154
ENSG00000237187	ENSG00000196639	HRH1	1.13	0.0064
ENSG00000237187	ENSG00000153936	HS2ST1	1.1965	0.0111
ENSG00000237187	ENSG00000153976	HS3ST3A1	0.2658	0.0085
ENSG00000237187	ENSG00000230989	HSBP1	4.3074	0.0217
ENSG00000237187	ENSG00000100209	HSCB	0.665	0.0266
ENSG00000237187	ENSG00000103160	HSDL1	0.4448	0.0351
ENSG00000237187	ENSG00000102878	HSF4	0.2668	0.0459
ENSG00000237187	ENSG00000080824	HSP90AA1	46.92	0.0013
ENSG00000237187	ENSG00000166598	HSP90B1	25.2726	0.0243
ENSG00000237187	ENSG00000106211	HSPB1	59.5617	0.0227
ENSG00000237187	ENSG00000081870	HSPB11	2.5583	0.0172
ENSG00000237187	ENSG00000133265	HSPBP1	2.8236	0.0008
ENSG00000237187	ENSG00000142798	HSPG2	5.2421	0.0382
ENSG00000237187	ENSG00000102241	HTATSF1	2.1975	0.0189
ENSG00000237187	ENSG00000148680	HTR7	0.0633	0.0136
ENSG00000237187	ENSG00000130988	RGN	-0.5652	0.0342
ENSG00000237187	ENSG00000157423	HYDIN	0.1685	0.0003
ENSG00000237187	ENSG00000242028	HYPK	0.054	0.0299
ENSG00000237187	ENSG00000134330	IAH1	2.5254	0.0055
ENSG00000237187	ENSG00000105376	ICAM5	0.243	9.6857e-06
ENSG00000237187	ENSG00000125968	ID1	21.2339	4.8606e-05
ENSG00000237187	ENSG00000127415	IDUA	1.245	6.0354e-05
ENSG00000237187	ENSG00000162783	IER5	1.927	0.0009
ENSG00000237187	ENSG00000188483	IER5L	0.8012	0.0095
ENSG00000237187	ENSG00000119632	IFI27L2	12.0438	0.0074
ENSG00000237187	ENSG00000244242	IFITM10	5.6381	3.0372e-05
ENSG00000237187	ENSG00000184995	IFNE	0.9272	5.6319e-05
ENSG00000237187	ENSG00000163913	IFT122	0.5267	0.0218
ENSG00000237187	ENSG00000128581	IFT22	1.5956	0.0002
ENSG00000237187	ENSG00000100360	IFT27	0.8735	0.013
ENSG00000237187	ENSG00000119650	IFT43	1.3283	0.017
ENSG00000237187	ENSG00000118096	IFT46	1.2023	0.0024
ENSG00000237187	ENSG00000068885	IFT80	0.7726	0.0001
ENSG00000237187	ENSG00000032742	IFT88	0.315	0.0391
ENSG00000237187	ENSG00000166352	IFTAP	0.8037	0.0038
ENSG00000237187	ENSG00000089289	IGBP1	3.18	0.0251
ENSG00000237187	ENSG00000103742	IGDCC4	0.1166	0.0208
ENSG00000237187	ENSG00000136231	IGF2BP3	1.4172	0.0323
ENSG00000237187	ENSG00000146674	IGFBP3	80.936	0.007
ENSG00000237187	ENSG00000167779	IGFBP6	6.1817	0.0235
ENSG00000237187	ENSG00000188624	IGFL3	0.7496	7.3205e-05
ENSG00000237187	ENSG00000142549	IGLON5	0.1598	2.7579e-05
ENSG00000237187	ENSG00000147255	IGSF1	1.0044	0.0001
ENSG00000237187	ENSG00000152580	IGSF10	0.2036	0.031
ENSG00000237187	ENSG00000179057	IGSF22	0.0322	0.0254
ENSG00000237187	ENSG00000080854	IGSF9B	0.1975	0.0028
ENSG00000237187	ENSG00000166130	IKBIP	0.5512	0.0321
ENSG00000237187	ENSG00000150782	IL18	3.8258	0.011
ENSG00000237187	ENSG00000110944	IL23A	0.7271	3.8654e-05
ENSG00000237187	ENSG00000147168	IL2RG	8.1004	0.0038
ENSG00000237187	ENSG00000136696	IL36B	0.0294	0.0128
ENSG00000237187	ENSG00000166333	ILK	6.9147	0.0181
ENSG00000237187	ENSG00000178035	IMPDH2	6.3699	0.0498
ENSG00000237187	ENSG00000257704	INAFM1	1.9921	0.0492
ENSG00000237187	ENSG00000111653	ING4	4.1882	2.3031e-05
ENSG00000237187	ENSG00000139269	INHBE	0.094	1.902e-06
ENSG00000237187	ENSG00000109452	INPP4B	1.4462	0.0063
ENSG00000237187	ENSG00000125629	INSIG2	3.2965	9.111e-05
ENSG00000237187	ENSG00000164880	INTS1	2.2678	0.0049
ENSG00000237187	ENSG00000149262	INTS4	0.6159	0.0073
ENSG00000237187	ENSG00000104299	INTS9	0.388	0.0281
ENSG00000237187	ENSG00000164066	INTU	0.2951	0.0006
ENSG00000237187	ENSG00000068745	IP6K2	2.4303	0.0127
ENSG00000237187	ENSG00000198700	IPO9	0.373	0.0492
ENSG00000237187	ENSG00000173226	IQCB1	0.7998	0.0128
ENSG00000237187	ENSG00000114473	IQCG	0.3517	3.8563e-05
ENSG00000237187	ENSG00000250588	IQCJ-SCHIP1	0.2724	0.0176
ENSG00000237187	ENSG00000144711	IQSEC1	0.9502	0.0257
ENSG00000237187	ENSG00000164675	IQUB	0.063	0.0003
ENSG00000237187	ENSG00000184216	IRAK1	4.0315	0.0053
ENSG00000237187	ENSG00000134070	IRAK2	2.6576	0.0015
ENSG00000237187	ENSG00000133019	CHRM3	-0.1305	0.0205
ENSG00000237187	ENSG00000170604	IRF2BP1	0.9064	0.0065
ENSG00000237187	ENSG00000119669	IRF2BPL	1.3146	0.0083
ENSG00000237187	ENSG00000126456	IRF3	3.3577	0.0109
ENSG00000237187	ENSG00000167378	IRGQ	0.3825	0.0037
ENSG00000237187	ENSG00000185950	IRS2	0.7609	0.0196
ENSG00000237187	ENSG00000177508	IRX3	0.6651	0.0019
ENSG00000237187	ENSG00000165898	ISCA2	1.9752	0.0003
ENSG00000237187	ENSG00000063241	ISOC2	2.3449	0.0386
ENSG00000237187	ENSG00000240682	ISY1	1.0483	0.0498
ENSG00000237187	ENSG00000129636	ITFG1	2.3388	0.0227
ENSG00000237187	ENSG00000164171	ITGA2	5.7142	0.0492
ENSG00000237187	ENSG00000005884	ITGA3	38.0221	8.5919e-06
ENSG00000237187	ENSG00000161638	ITGA5	5.6408	0.0329
ENSG00000237187	ENSG00000150093	ITGB1	24.3157	0.0189
ENSG00000237187	ENSG00000119185	ITGB1BP1	1.0873	0.0344
ENSG00000237187	ENSG00000259207	ITGB3	1.0436	0.0017
ENSG00000237187	ENSG00000142856	ITGB3BP	0.9271	0.0407
ENSG00000237187	ENSG00000132470	ITGB4	23.6617	0.0008
ENSG00000237187	ENSG00000082781	ITGB5	29.904	0.0012
ENSG00000237187	ENSG00000115221	ITGB6	19.4352	4.1948e-05
ENSG00000237187	ENSG00000105855	ITGB8	1.6034	0.004
ENSG00000237187	ENSG00000136156	ITM2B	35.8072	0.0113
ENSG00000237187	ENSG00000125877	ITPA	3.5685	0.0111
ENSG00000237187	ENSG00000100605	ITPK1	1.645	0.019
ENSG00000237187	ENSG00000086544	ITPKC	2.8983	0.0027
ENSG00000237187	ENSG00000205730	ITPRIPL2	1.2859	0.0407
ENSG00000237187	ENSG00000184916	JAG2	0.4391	0.0327
ENSG00000237187	ENSG00000109944	JHY	0.4573	4.6206e-06
ENSG00000237187	ENSG00000050130	JKAMP	1.7876	0.0035
ENSG00000237187	ENSG00000081692	JMJD4	0.5351	0.0198
ENSG00000237187	ENSG00000161999	JMJD8	2.2963	0.0367
ENSG00000237187	ENSG00000161677	JOSD2	3.5148	0.0003
ENSG00000237187	ENSG00000206053	JPT2	4.6832	0.0013
ENSG00000237187	ENSG00000234616	JRK	0.331	0.0042
ENSG00000237187	ENSG00000171223	JUNB	25.4725	0.0038
ENSG00000237187	ENSG00000120071	KANSL1	0.6531	0.0425
ENSG00000237187	ENSG00000065427	KARS1	3.1344	0.0463
ENSG00000237187	ENSG00000108773	KAT2A	1.4236	0.0017
ENSG00000237187	ENSG00000102781	KATNAL1	0.236	0.029
ENSG00000237187	ENSG00000047578	KATNIP	0.6553	0.0126
ENSG00000237187	ENSG00000176407	KCMF1	0.4552	0.0416
ENSG00000237187	ENSG00000184185	KCNJ12	0.2994	0.0002
ENSG00000237187	ENSG00000171121	KCNMB3	0.1109	0.0043
ENSG00000237187	ENSG00000135643	KCNMB4	0.9335	0.0039
ENSG00000237187	ENSG00000104783	KCNN4	17.6215	0.0011
ENSG00000237187	ENSG00000170745	KCNS3	1.2611	0.0293
ENSG00000237187	ENSG00000134504	KCTD1	0.9028	0.0021
ENSG00000237187	ENSG00000213859	KCTD11	3.0353	6.7373e-08
ENSG00000237187	ENSG00000174943	KCTD13	0.8132	0.0163
ENSG00000237187	ENSG00000100379	KCTD17	0.6071	0.0264
ENSG00000237187	ENSG00000104756	KCTD9	1.0664	0.0047
ENSG00000237187	ENSG00000105438	KDELR1	15.5129	0.0027
ENSG00000237187	ENSG00000004487	KDM1A	2.284	0.0034
ENSG00000237187	ENSG00000135069	PSAT1	-1.2101	0.0403
ENSG00000237187	ENSG00000173120	KDM2A	0.9584	0.0183
ENSG00000237187	ENSG00000127663	KDM4B	0.4752	0.0394
ENSG00000237187	ENSG00000186280	KDM4D	0.0562	0.0006
ENSG00000237187	ENSG00000117139	KDM5B	1.3759	0.0193
ENSG00000237187	ENSG00000121774	KHDRBS1	3.8272	0.0405
ENSG00000237187	ENSG00000007202	KIAA0100	3.477	0.02
ENSG00000237187	ENSG00000138688	KIAA1109	0.779	0.0471
ENSG00000237187	ENSG00000110427	KIAA1549L	0.3255	0.0105
ENSG00000237187	ENSG00000197892	KIF13B	3.713	0.0003
ENSG00000237187	ENSG00000166813	KIF7	0.3763	0.0025
ENSG00000237187	ENSG00000088727	KIF9	0.9245	0.0228
ENSG00000237187	ENSG00000126214	KLC1	1.3295	0.0215
ENSG00000237187	ENSG00000104892	KLC3	0.3152	0.0162
ENSG00000237187	ENSG00000118263	KLF7	0.8006	0.0223
ENSG00000237187	ENSG00000130487	KLHDC7B	2.6295	0.0008
ENSG00000237187	ENSG00000117153	KLHL12	0.8598	0.0284
ENSG00000237187	ENSG00000187961	KLHL17	0.103	0.0053
ENSG00000237187	ENSG00000162413	KLHL21	1.142	0.0298
ENSG00000237187	ENSG00000135686	KLHL36	0.6239	0.017
ENSG00000237187	ENSG00000102271	KLHL4	0.2063	0.0009
ENSG00000237187	ENSG00000110066	KMT5B	0.6443	0.0331
ENSG00000237187	ENSG00000133247	KMT5C	0.41	0.0007
ENSG00000237187	ENSG00000103550	KNOP1	0.7859	0.0237
ENSG00000237187	ENSG00000118162	KPTN	0.6084	0.0007
ENSG00000237187	ENSG00000240747	KRBOX1	1.8134	0.0007
ENSG00000237187	ENSG00000001631	KRIT1	0.5854	0.021
ENSG00000237187	ENSG00000186395	KRT10	4.0932	0.0021
ENSG00000237187	ENSG00000186847	KRT14	0.5316	0.0004
ENSG00000237187	ENSG00000171346	KRT15	1.1204	0.0054
ENSG00000237187	ENSG00000186832	KRT16	4.4348	0.0214
ENSG00000237187	ENSG00000128422	KRT17	122.383	1.0942e-05
ENSG00000237187	ENSG00000171345	KRT19	236.904	0.0104
ENSG00000237187	ENSG00000205420	KRT6A	5.6996	0.0306
ENSG00000237187	ENSG00000135480	KRT7	97.4832	0.0023
ENSG00000237187	ENSG00000254997	KRTAP5-9	0.0174	0.0178
ENSG00000237187	ENSG00000163463	KRTCAP2	13.4241	0.017
ENSG00000237187	ENSG00000171097	KYAT1	0.2824	0.0002
ENSG00000237187	ENSG00000137944	KYAT3	1.0707	0.0155
ENSG00000237187	ENSG00000185513	L3MBTL1	0.0893	0.0163
ENSG00000237187	ENSG00000100395	L3MBTL2	0.7667	0.0383
ENSG00000237187	ENSG00000198945	L3MBTL3	0.4209	0.0112
ENSG00000237187	ENSG00000053747	LAMA3	26.682	0.0002
ENSG00000237187	ENSG00000130702	LAMA5	2.2279	0.0005
ENSG00000237187	ENSG00000172037	LAMB2	3.7201	0.011
ENSG00000237187	ENSG00000196878	LAMB3	46.3492	7.888e-05
ENSG00000237187	ENSG00000135862	LAMC1	4.0595	0.0416
ENSG00000237187	ENSG00000058085	LAMC2	45.6341	1.8282e-05
ENSG00000237187	ENSG00000185896	LAMP1	7.7879	0.0466
ENSG00000237187	ENSG00000188186	LAMTOR4	47.9616	3.8341e-06
ENSG00000237187	ENSG00000166173	LARP6	1.5955	1.1014e-05
ENSG00000237187	ENSG00000133706	LARS1	1.7151	0.0166
ENSG00000237187	ENSG00000001497	LAS1L	1.1678	0.0073
ENSG00000237187	ENSG00000213398	LCAT	0.4323	0.0053
ENSG00000237187	ENSG00000134333	LDHA	64.4629	0.0003
ENSG00000237187	ENSG00000171989	LDHAL6B	0.0225	0.0452
ENSG00000237187	ENSG00000186007	LEMD1	2.8264	0.0046
ENSG00000237187	ENSG00000105617	LENG1	1.2945	0.0005
ENSG00000237187	ENSG00000167615	LENG8	4.0654	0.0006
ENSG00000237187	ENSG00000162398	LEXM	0.0224	0.0456
ENSG00000237187	ENSG00000100097	LGALS1	142.28	0.0085
ENSG00000237187	ENSG00000108679	LGALS3BP	28.4132	0.0436
ENSG00000237187	ENSG00000205076	LGALS7; LGALS7B	0.2251	0.01
ENSG00000237187	ENSG00000178934	LGALS7B; LGALS7	0.4131	0.0017
ENSG00000237187	ENSG00000104826	LHB	0.225	0.0004
ENSG00000237187	ENSG00000105486	LIG1	0.9869	0.0075
ENSG00000237187	ENSG00000169756	LIMS1	6.0009	0.0239
ENSG00000237187	ENSG00000267796	LIN37	0.7702	0.0032
ENSG00000237187	ENSG00000131899	LLGL1	0.6889	0.0054
ENSG00000237187	ENSG00000114988	LMAN2L	1.228	0.012
ENSG00000237187	ENSG00000185621	LMLN	0.2604	0.0029
ENSG00000237187	ENSG00000185522	LMNTD2	0.1758	0.0021
ENSG00000237187	ENSG00000164715	LMTK2	1.1759	0.004
ENSG00000237187	ENSG00000142235	LMTK3	0.2763	0.0111
ENSG00000237187	ENSG00000160209	LOC105372824; PDXK	1.4383	0.0046
ENSG00000237187	ENSG00000214026	LOC107987373; MRPL23	3.9876	0.0235
ENSG00000237187	ENSG00000154359	LONRF1	0.7443	0.0286
ENSG00000237187	ENSG00000138356	AOX1	-1.5069	0.0269
ENSG00000237187	ENSG00000113083	LOX	4.7683	0.0324
ENSG00000237187	ENSG00000129038	LOXL1	10.9422	0.003
ENSG00000237187	ENSG00000134013	LOXL2	13.689	0.0001
ENSG00000237187	ENSG00000115318	LOXL3	0.3738	0.0182
ENSG00000237187	ENSG00000139679	LPAR6	0.0082	0.0296
ENSG00000237187	ENSG00000087253	LPCAT2	1.5549	0.0018
ENSG00000237187	ENSG00000132793	LPIN3	0.5586	0.0072
ENSG00000237187	ENSG00000110031	LPXN	2.3778	0.0011
ENSG00000237187	ENSG00000077454	LRCH4	2.5601	0.0093
ENSG00000237187	ENSG00000126243	LRFN3	0.5931	0.0003
ENSG00000237187	ENSG00000173621	LRFN4	1.1651	0.0003
ENSG00000237187	ENSG00000155530	LRGUK	0.0198	0.0013
ENSG00000237187	ENSG00000121931	LRIF1	0.7271	0.0396
ENSG00000237187	ENSG00000109771	LRP2BP	0.0592	0.0004
ENSG00000237187	ENSG00000134569	LRP4	0.1838	0.0072
ENSG00000237187	ENSG00000139055	ERP27	-14.42	0.033
ENSG00000237187	ENSG00000160959	LRRC14	0.3401	0.0382
ENSG00000237187	ENSG00000128606	LRRC17	3.0247	4.2821e-05
ENSG00000237187	ENSG00000010626	LRRC23	2.1618	8.6552e-08
ENSG00000237187	ENSG00000125122	LRRC29	0.2321	1.7996e-05
ENSG00000237187	ENSG00000171757	LRRC34	0.0773	0.0157
ENSG00000237187	ENSG00000122477	LRRC39	0.0687	0.0033
ENSG00000237187	ENSG00000066557	LRRC40	0.4944	0.0291
ENSG00000237187	ENSG00000139540	SLC39A5	-3.6963	0.025
ENSG00000237187	ENSG00000158113	LRRC43	0.04	0.027
ENSG00000237187	ENSG00000169683	LRRC45	0.3523	0.0229
ENSG00000237187	ENSG00000141294	LRRC46	0.14	6.0037e-05
ENSG00000237187	ENSG00000130764	LRRC47	1.0892	0.0274
ENSG00000237187	ENSG00000133640	LRRIQ1	0.048	0.0022
ENSG00000237187	ENSG00000184154	LRTOMT	0.375	0.0007
ENSG00000237187	ENSG00000170860	LSM3	6.1648	0.0124
ENSG00000237187	ENSG00000106355	LSM5	0.6251	0.0305
ENSG00000237187	ENSG00000164167	LSM6	1.1078	0.0369
ENSG00000237187	ENSG00000105699	LSR	22.6033	0.0068
ENSG00000237187	ENSG00000111321	LTBR	5.1685	0.0188
ENSG00000237187	ENSG00000007392	LUC7L	0.7562	0.0439
ENSG00000237187	ENSG00000108848	LUC7L3	4.7172	0.0146
ENSG00000237187	ENSG00000187398	LUZP2	0.2247	0.0039
ENSG00000237187	ENSG00000240053	LY6G5B	0.4241	0.0142
ENSG00000237187	ENSG00000160886	LY6K	1.6937	0.0004
ENSG00000237187	ENSG00000124466	LYPD3	5.735	0.0016
ENSG00000237187	ENSG00000150556	LYPD6B	2.2781	0.0297
ENSG00000237187	ENSG00000143353	LYPLAL1	0.8007	0.0309
ENSG00000237187	ENSG00000163155	LYSMD1	0.3152	0.0209
ENSG00000237187	ENSG00000163818	LZTFL1	0.699	0.0084
ENSG00000237187	ENSG00000099949	LZTR1	0.8921	0.0475
ENSG00000237187	ENSG00000107816	LZTS2	1.4672	0.0213
ENSG00000237187	ENSG00000185022	MAFF	3.5991	0.0037
ENSG00000237187	ENSG00000197063	MAFG	0.9759	0.0101
ENSG00000237187	ENSG00000177383	MAGEF1	2.6068	0.0056
ENSG00000237187	ENSG00000111196	MAGOHB	0.3614	0.0073
ENSG00000237187	ENSG00000111837	MAK	0.0511	0.018
ENSG00000237187	ENSG00000144063	MALL	21.7116	0.0045
ENSG00000237187	ENSG00000156928	MALSU1	1.765	0.0056
ENSG00000237187	ENSG00000177943	MAMDC4	0.1614	0.0003
ENSG00000237187	ENSG00000184384	MAML2	0.9179	0.0062
ENSG00000237187	ENSG00000177239	MAN1B1	2.4119	0.0369
ENSG00000237187	ENSG00000013288	MAN2B2	1.9782	0.0031
ENSG00000237187	ENSG00000141068	KSR1	-0.3485	0.0411
ENSG00000237187	ENSG00000141086	CTRL	-64.33	0.0415
ENSG00000237187	ENSG00000140400	MAN2C1	0.9728	0.0396
ENSG00000237187	ENSG00000109323	MANBA	1.5163	0.0412
ENSG00000237187	ENSG00000145050	MANF	16.787	7.1439e-06
ENSG00000237187	ENSG00000212916	MAP10	0.1199	0.0303
ENSG00000237187	ENSG00000146826	MAP11	0.6369	0.0067
ENSG00000237187	ENSG00000141401	IMPA2	-5.7291	0.0284
ENSG00000237187	ENSG00000101460	MAP1LC3A	1.746	0.0383
ENSG00000237187	ENSG00000142733	MAP3K6	0.7799	0.0449
ENSG00000237187	ENSG00000012983	MAP4K5	1.5391	0.028
ENSG00000237187	ENSG00000116871	MAP7D1	1.6326	0.0426
ENSG00000237187	ENSG00000181085	MAPK15	1.1861	0.0002
ENSG00000237187	ENSG00000166484	MAPK7	0.448	0.0418
ENSG00000237187	ENSG00000138834	MAPK8IP3	0.9824	0.0051
ENSG00000237187	ENSG00000139266	MARCHF9	1.6809	2.5722e-06
ENSG00000237187	ENSG00000007047	MARK4	0.5715	0.0041
ENSG00000237187	ENSG00000198125	MB	1.5561	0.0002
ENSG00000237187	ENSG00000151332	MBIP	3.1618	0.0205
ENSG00000237187	ENSG00000214309	MBLAC1	0.1057	0.0365
ENSG00000237187	ENSG00000140943	MBTPS1	2.4614	0.0342
ENSG00000237187	ENSG00000258839	MC1R	0.3379	0.0005
ENSG00000237187	ENSG00000100294	MCAT	0.6917	0.0023
ENSG00000237187	ENSG00000180398	MCFD2	2.4373	0.0278
ENSG00000237187	ENSG00000073111	MCM2	0.9941	0.0487
ENSG00000237187	ENSG00000166508	MCM7	15.115	0.0001
ENSG00000237187	ENSG00000225663	MCRIP1	5.3695	0.004
ENSG00000237187	ENSG00000232119	MCTS1	0.2311	0.0281
ENSG00000237187	ENSG00000112559	MDFI	1.9019	0.0488
ENSG00000237187	ENSG00000138400	MDH1B	0.0598	0.0181
ENSG00000237187	ENSG00000135679	MDM2	0.7979	0.0163
ENSG00000237187	ENSG00000151376	ME3	0.8298	0.0025
ENSG00000237187	ENSG00000140950	MEAK7	0.7601	0.0041
ENSG00000237187	ENSG00000116353	MECR	0.7706	0.0045
ENSG00000237187	ENSG00000133398	MED10	1.6135	0.0313
ENSG00000237187	ENSG00000099917	MED15	2.261	0.0011
ENSG00000237187	ENSG00000042429	MED17	0.6715	0.0317
ENSG00000237187	ENSG00000156603	MED19	1.0578	0.0051
ENSG00000237187	ENSG00000104973	MED25	1.2764	0.0453
ENSG00000237187	ENSG00000118579	MED28	1.4693	0.0311
ENSG00000237187	ENSG00000063322	MED29	2.2991	0.0001
ENSG00000237187	ENSG00000164758	MED30	0.8278	0.0316
ENSG00000237187	ENSG00000108590	MED31	0.3964	0.0204
ENSG00000237187	ENSG00000133997	MED6	1.2068	0.017
ENSG00000237187	ENSG00000155868	MED7	1.2572	0.0007
ENSG00000237187	ENSG00000068305	MEF2A	1.2839	0.0034
ENSG00000237187	ENSG00000162591	MEGF6	0.9535	0.0065
ENSG00000237187	ENSG00000105429	MEGF8	2.0243	6.223e-07
ENSG00000237187	ENSG00000163975	MELTF	12.1874	0.0101
ENSG00000237187	ENSG00000146834	MEPCE	4.9634	7.358e-06
ENSG00000237187	ENSG00000117899	MESD	1.4832	0.0096
ENSG00000237187	ENSG00000176845	METRNL	3.5281	0.0141
ENSG00000237187	ENSG00000037897	METTL1	3.1309	8.5814e-06
ENSG00000237187	ENSG00000169519	METTL15	0.2896	0.0337
ENSG00000237187	ENSG00000165792	METTL17	1.0855	0.0444
ENSG00000237187	ENSG00000171806	METTL18	0.4313	0.0139
ENSG00000237187	ENSG00000144401	METTL21A	0.2415	0.0423
ENSG00000237187	ENSG00000067365	METTL22	0.3874	0.008
ENSG00000237187	ENSG00000181038	METTL23	1.717	0.0028
ENSG00000237187	ENSG00000130731	METTL26	3.0485	0.0024
ENSG00000237187	ENSG00000165819	METTL3	0.9263	0.017
ENSG00000237187	ENSG00000206562	METTL6	0.272	0.013
ENSG00000237187	ENSG00000254726	MEX3A	0.2335	0.005
ENSG00000237187	ENSG00000181588	MEX3D	0.5041	0.0292
ENSG00000237187	ENSG00000140259	MFAP1	1.4122	0.0355
ENSG00000237187	ENSG00000117122	MFAP2	16.2884	0.006
ENSG00000237187	ENSG00000140545	MFGE8	6.4166	0.0027
ENSG00000237187	ENSG00000109736	MFSD10	7.3656	0.0003
ENSG00000237187	ENSG00000168389	MFSD2A	1.5173	0.0262
ENSG00000237187	ENSG00000008394	MGST1	15.6693	0.0281
ENSG00000237187	ENSG00000101752	MIB1	0.9412	0.0167
ENSG00000237187	ENSG00000133816	MICAL2; MICALCL	4.4056	0.0214
ENSG00000237187	ENSG00000243156	MICAL3	1.1654	0.0055
ENSG00000237187	ENSG00000100139	MICALL1	1.4921	0.0002
ENSG00000237187	ENSG00000164877	MICALL2	1.845	0.0045
ENSG00000237187	ENSG00000165487	MICU2	1.4502	0.0448
ENSG00000237187	ENSG00000177427	MIEF2	0.4254	0.0192
ENSG00000237187	ENSG00000141741	MIEN1	3.9237	0.0147
ENSG00000237187	ENSG00000240972	MIF	101.243	4.9669e-05
ENSG00000237187	ENSG00000128923	MINDY2	0.7998	0.0051
ENSG00000237187	ENSG00000027001	MIPEP	0.777	0.0244
ENSG00000237187	ENSG00000158411	MITD1	1.3539	0.0087
ENSG00000237187	ENSG00000011143	MKS1	0.4965	0.0023
ENSG00000237187	ENSG00000178053	MLF1	1.6247	1.5406e-06
ENSG00000237187	ENSG00000076242	MLH1	0.6872	0.0365
ENSG00000237187	ENSG00000108960	MMD	1.4301	0.0428
ENSG00000237187	ENSG00000099953	MMP11	68.8534	0.0029
ENSG00000237187	ENSG00000137745	MMP13	0.443	7.8571e-05
ENSG00000237187	ENSG00000157227	MMP14	35.8323	0.014
ENSG00000237187	ENSG00000198598	MMP17	0.2403	0.0327
ENSG00000237187	ENSG00000087245	MMP2	49.9239	0.0178
ENSG00000237187	ENSG00000020426	MNAT1	1.0468	0.0008
ENSG00000237187	ENSG00000138587	MNS1	0.6432	0.0087
ENSG00000237187	ENSG00000070444	MNT	0.5417	0.0277
ENSG00000237187	ENSG00000080823	MOK	0.3587	0.007
ENSG00000237187	ENSG00000185787	MORF4L1	16.826	0.0006
ENSG00000237187	ENSG00000116151	MORN1	0.1126	0.0298
ENSG00000237187	ENSG00000144749	LRIG1	-2.195	0.0362
ENSG00000237187	ENSG00000185681	MORN5	0.1918	0.0009
ENSG00000237187	ENSG00000185716	MOSMO	0.4401	0.0441
ENSG00000237187	ENSG00000106330	MOSPD3	4.0123	4.0965e-06
ENSG00000237187	ENSG00000103152	MPG	3.5955	0.0063
ENSG00000237187	ENSG00000135698	MPHOSPH6	1.5484	0.0043
ENSG00000237187	ENSG00000178802	MPI	1.8888	0.0014
ENSG00000237187	ENSG00000168303	MPLKIP	2.3042	6.1143e-05
ENSG00000237187	ENSG00000133030	MPRIP	2.608	0.0117
ENSG00000237187	ENSG00000149573	MPZL2	9.14	0.0111
ENSG00000237187	ENSG00000020922	MRE11	0.2478	0.0498
ENSG00000237187	ENSG00000179010	MRFAP1	14.5414	0.0075
ENSG00000237187	ENSG00000178988	MRFAP1L1	3.0185	0.032
ENSG00000237187	ENSG00000101189	MRGBP	1.2922	0.014
ENSG00000237187	ENSG00000161010	MRNIP	0.5832	0.02
ENSG00000237187	ENSG00000184313	MROH7	0.1246	0.0025
ENSG00000237187	ENSG00000159111	MRPL10	2.0506	0.0073
ENSG00000237187	ENSG00000174547	MRPL11	1.5442	0.0024
ENSG00000237187	ENSG00000242485	MRPL20	7.0632	0.0177
ENSG00000237187	ENSG00000197345	MRPL21	3.4633	0.0055
ENSG00000237187	ENSG00000143314	MRPL24	2.2319	0.0394
ENSG00000237187	ENSG00000108826	MRPL27	4.5016	0.0167
ENSG00000237187	ENSG00000086504	MRPL28	4.5201	0.0009
ENSG00000237187	ENSG00000185608	MRPL40	4.7824	6.0602e-05
ENSG00000237187	ENSG00000259494	MRPL46	1.0581	0.0302
ENSG00000237187	ENSG00000111639	MRPL51	10.5685	0.0076
ENSG00000237187	ENSG00000204822	MRPL53	3.911	0.0032
ENSG00000237187	ENSG00000162910	MRPL55	1.6487	0.0011
ENSG00000237187	ENSG00000173141	MRPL57	1.091	0.0019
ENSG00000237187	ENSG00000143436	MRPL9	1.6198	0.0428
ENSG00000237187	ENSG00000128626	MRPS12	1.1692	0.0281
ENSG00000237187	ENSG00000116898	MRPS15	2.8035	0.0206
ENSG00000237187	ENSG00000239789	MRPS17	1.8161	0.0094
ENSG00000237187	ENSG00000181610	MRPS23	3.4082	0.0013
ENSG00000237187	ENSG00000062582	MRPS24	4.8325	0.0171
ENSG00000237187	ENSG00000112996	MRPS30	0.6182	0.0351
ENSG00000237187	ENSG00000102738	MRPS31	0.8341	0.0288
ENSG00000237187	ENSG00000243927	MRPS6	3.332	0.0458
ENSG00000237187	ENSG00000196588	MRTFA	1.5807	1.8451e-05
ENSG00000237187	ENSG00000053372	MRTO4	1.2743	0.0292
ENSG00000237187	ENSG00000120458	MSANTD2	0.3303	0.043
ENSG00000237187	ENSG00000166343	MSS51	0.1286	0.0034
ENSG00000237187	ENSG00000087250	MT3	0.3201	0.0003
ENSG00000237187	ENSG00000214827	MTCP1	0.1112	0.0008
ENSG00000237187	ENSG00000127989	MTERF1	0.274	0.0469
ENSG00000237187	ENSG00000242114	MTFP1	2.0964	0.0197
ENSG00000237187	ENSG00000120254	MTHFD1L	0.7695	0.0245
ENSG00000237187	ENSG00000103248	MTHFSD	0.3941	0.0061
ENSG00000237187	ENSG00000129422	MTUS1	1.8838	0.0467
ENSG00000237187	ENSG00000173171	MTX1	1.8545	0.0026
ENSG00000237187	ENSG00000128654	MTX2	1.0682	0.0484
ENSG00000237187	ENSG00000177034	MTX3	0.3894	0.0018
ENSG00000237187	ENSG00000090432	MUL1	1.4732	0.0185
ENSG00000237187	ENSG00000101825	MXRA5	13.0311	0.007
ENSG00000237187	ENSG00000092841	MYL6	173.784	0.0018
ENSG00000237187	ENSG00000147642	SYBU	-1.0802	0.0409
ENSG00000237187	ENSG00000196465	MYL6B	9.7254	5.1873e-06
ENSG00000237187	ENSG00000176182	MYPOP	0.437	0.0227
ENSG00000237187	ENSG00000099326	MZF1	1.1309	8.1338e-05
ENSG00000237187	ENSG00000204899	MZT1	0.95	0.0103
ENSG00000237187	ENSG00000102921	N4BP1	0.5378	0.0312
ENSG00000237187	ENSG00000244754	N4BP2L2	1.8151	0.0058
ENSG00000237187	ENSG00000183011	NAA38	3.5184	0.0254
ENSG00000237187	ENSG00000243477	NAA80	0.2954	0.0003
ENSG00000237187	ENSG00000168060	NAALADL1	0.1819	0.0208
ENSG00000237187	ENSG00000166886	NAB2	1.1341	0.0161
ENSG00000237187	ENSG00000196531	NACA	99.4464	1.1893e-05
ENSG00000237187	ENSG00000253506	NACA2	1.5077	0.0115
ENSG00000237187	ENSG00000161653	NAGS	0.4476	0.0118
ENSG00000237187	ENSG00000205531	NAP1L4	4.0505	0.002
ENSG00000237187	ENSG00000131400	NAPSA	0.0508	0.0042
ENSG00000237187	ENSG00000141562	NARF	2.8791	6.2328e-05
ENSG00000237187	ENSG00000149150	SLC43A1	-2.7392	0.0022
ENSG00000237187	ENSG00000132780	NASP	2.147	0.0151
ENSG00000237187	ENSG00000090971	NAT14	3.1727	4.6992e-05
ENSG00000237187	ENSG00000025770	NCAPH2	1.0729	0.013
ENSG00000237187	ENSG00000158092	NCK1	0.9882	0.0458
ENSG00000237187	ENSG00000213672	NCKIPSD	1.2596	0.0029
ENSG00000237187	ENSG00000196498	NCOR2	4.9193	0.0012
ENSG00000237187	ENSG00000162736	NCSTN	4.371	0.0132
ENSG00000237187	ENSG00000166579	NDEL1	1.266	0.0373
ENSG00000237187	ENSG00000104419	NDRG1	31.0624	0.0008
ENSG00000237187	ENSG00000185633	NDUFA4L2	10.0988	0.0002
ENSG00000237187	ENSG00000178057	NDUFAF3	3.7077	0.0233
ENSG00000237187	ENSG00000140990	NDUFB10	4.9359	0.0328
ENSG00000237187	ENSG00000164258	NDUFS4	4.962	0.0057
ENSG00000237187	ENSG00000123119	NECAB1	0.1203	0.0424
ENSG00000237187	ENSG00000130202	NECTIN2	3.8487	0.0416
ENSG00000237187	ENSG00000129559	NEDD8	14.8043	0.0263
ENSG00000237187	ENSG00000114670	NEK11	0.4637	1.4771e-05
ENSG00000237187	ENSG00000197168	NEK5	0.0544	0.0045
ENSG00000237187	ENSG00000150593	PDCD4	-4.8818	0.0092
ENSG00000237187	ENSG00000151414	NEK7	2.462	0.0182
ENSG00000237187	ENSG00000185049	NELFA	0.9462	0.0385
ENSG00000237187	ENSG00000166881	NEMP1	1.0041	0.0002
ENSG00000237187	ENSG00000189362	NEMP2	0.2035	0.0066
ENSG00000237187	ENSG00000171208	NETO2	0.5817	0.0087
ENSG00000237187	ENSG00000196712	NF1	0.6706	0.0168
ENSG00000237187	ENSG00000102908	NFAT5	0.8267	0.0269
ENSG00000237187	ENSG00000167604	NFKBID	0.2197	0.0024
ENSG00000237187	ENSG00000204498	NFKBIL1	0.8061	0.0341
ENSG00000237187	ENSG00000170322	NFRKB	0.5242	0.0022
ENSG00000237187	ENSG00000066136	NFYC	1.1535	0.0117
ENSG00000237187	ENSG00000129460	NGDN	1.6754	0.0075
ENSG00000237187	ENSG00000182768	NGRN	6.5362	0.0122
ENSG00000237187	ENSG00000145029	NICN1	0.5415	0.0341
ENSG00000237187	ENSG00000114021	NIT2	1.5226	0.0331
ENSG00000237187	ENSG00000101882	NKAP	0.7766	0.0044
ENSG00000237187	ENSG00000145506	NKD2	0.9234	0.0139
ENSG00000237187	ENSG00000168256	NKIRAS2	2.1162	0.0029
ENSG00000237187	ENSG00000114857	NKTR	0.6472	0.033
ENSG00000237187	ENSG00000167034	NKX3-1	0.2477	0.0044
ENSG00000237187	ENSG00000109705	NKX3-2	0.2197	0.0102
ENSG00000237187	ENSG00000123213	NLN	0.7313	0.004
ENSG00000237187	ENSG00000197696	NMB	1.4352	0.0014
ENSG00000237187	ENSG00000239672	NME1	7.2828	0.0321
ENSG00000237187	ENSG00000103024	NME3	3.5531	0.0018
ENSG00000237187	ENSG00000143156	NME7	1.1687	0.0003
ENSG00000237187	ENSG00000181322	NME9	0.0216	0.0248
ENSG00000237187	ENSG00000136448	NMT1	1.6339	0.0483
ENSG00000237187	ENSG00000132911	NMUR2	1.4757	0.0255
ENSG00000237187	ENSG00000166741	NNMT	37.359	0.0131
ENSG00000237187	ENSG00000188976	NOC2L	1.6812	0.0379
ENSG00000237187	ENSG00000183691	NOG	0.7119	1.3614e-07
ENSG00000237187	ENSG00000140939	NOL3	1.7896	0.0015
ENSG00000237187	ENSG00000197183	NOL4L	0.8236	0.0463
ENSG00000237187	ENSG00000105373	NOP53	24.2831	0.0001
ENSG00000237187	ENSG00000142546	NOSIP	3.0869	0.0029
ENSG00000237187	ENSG00000141458	NPC1	1.2443	0.0443
ENSG00000237187	ENSG00000141279	NPEPPS	3.0533	0.0065
ENSG00000237187	ENSG00000153002	CPB1	-1881.47	0.0346
ENSG00000237187	ENSG00000144061	NPHP1	0.4376	0.0053
ENSG00000237187	ENSG00000131697	NPHP4	0.2623	0.0203
ENSG00000237187	ENSG00000169203	NPIPB12	0.1066	0.0357
ENSG00000237187	ENSG00000198064	NPIPB13	0.1326	0.0143
ENSG00000237187	ENSG00000185864	NPIPB4	0.2136	0.0183
ENSG00000237187	ENSG00000182446	NPLOC4	1.7758	0.0348
ENSG00000237187	ENSG00000103148	NPRL3	1.1933	0.0012
ENSG00000237187	ENSG00000156642	NPTN	6.6385	0.0187
ENSG00000237187	ENSG00000221890	NPTXR	1.3735	0.0047
ENSG00000237187	ENSG00000126368	NR1D1	2.3273	0.0314
ENSG00000237187	ENSG00000131408	NR1H2	3.5391	0.006
ENSG00000237187	ENSG00000134986	NREP	5.8674	0.0294
ENSG00000237187	ENSG00000137404	NRM	0.9571	0.03
ENSG00000237187	ENSG00000188038	NRN1L	0.0716	0.004
ENSG00000237187	ENSG00000118257	NRP2	2.5126	0.0068
ENSG00000237187	ENSG00000164346	NSA2	8.6283	0.0039
ENSG00000237187	ENSG00000169189	NSMCE1	5.2385	0.0002
ENSG00000237187	ENSG00000126653	NSRP1	1.5835	0.0006
ENSG00000237187	ENSG00000130305	NSUN5	0.9316	0.0144
ENSG00000237187	ENSG00000154153	RETREG1	-1.2948	0.0232
ENSG00000237187	ENSG00000125458	NT5C	3.2941	0.0001
ENSG00000237187	ENSG00000141698	NT5C3B	1.9598	0.0031
ENSG00000237187	ENSG00000168268	NT5DC2	6.4798	0.0018
ENSG00000237187	ENSG00000135318	NT5E	3.3991	0.0325
ENSG00000237187	ENSG00000205309	NT5M	0.1394	0.005
ENSG00000237187	ENSG00000157045	NTAN1	2.2009	0.0162
ENSG00000237187	ENSG00000156795	NTAQ1	0.7051	0.0019
ENSG00000237187	ENSG00000225950	NTF4	0.7074	7.4609e-06
ENSG00000237187	ENSG00000162631	NTNG1	0.1742	0.0002
ENSG00000237187	ENSG00000101188	NTSR1	0.6242	0.047
ENSG00000237187	ENSG00000151413	NUBPL	0.385	0.0025
ENSG00000237187	ENSG00000104805	NUCB1	15.0287	0.0219
ENSG00000237187	ENSG00000090273	NUDC	5.5907	0.0358
ENSG00000237187	ENSG00000170584	NUDCD2	1.7197	0.005
ENSG00000237187	ENSG00000183828	NUDT14	1.1741	0.047
ENSG00000237187	ENSG00000111581	NUP107	1.2889	0.0012
ENSG00000237187	ENSG00000030066	NUP160	0.9038	0.0267
ENSG00000237187	ENSG00000138750	NUP54	1.1333	0.0108
ENSG00000237187	ENSG00000213024	NUP62	1.4075	0.023
ENSG00000237187	ENSG00000125450	NUP85	1.2595	0.0021
ENSG00000237187	ENSG00000102900	NUP93	0.8255	0.0392
ENSG00000237187	ENSG00000143748	NVL	0.3726	0.0233
ENSG00000237187	ENSG00000162231	NXF1	1.0352	0.041
ENSG00000237187	ENSG00000147206	NXF3	0.7699	0.0127
ENSG00000237187	ENSG00000130045	NXNL2	0.0419	0.0015
ENSG00000237187	ENSG00000182379	NXPH4	0.3731	0.0005
ENSG00000237187	ENSG00000132661	NXT1	1.5898	0.0043
ENSG00000237187	ENSG00000166924	NYAP1	0.2921	0.0001
ENSG00000237187	ENSG00000152193	OBI1	0.4108	0.0242
ENSG00000237187	ENSG00000154358	OBSCN	0.386	0.0021
ENSG00000237187	ENSG00000109180	OCIAD1	3.8092	0.046
ENSG00000237187	ENSG00000122417	ODF2L	0.6785	0.0006
ENSG00000237187	ENSG00000046651	OFD1	0.764	0.0004
ENSG00000237187	ENSG00000114026	OGG1	0.2546	0.0149
ENSG00000237187	ENSG00000125741	OPA3	0.6272	0.0006
ENSG00000237187	ENSG00000054277	OPN3	1.4149	1.0352e-05
ENSG00000237187	ENSG00000082556	OPRK1	0.0356	0.0001
ENSG00000237187	ENSG00000124657	OR2B6	0.0162	0.0412
ENSG00000237187	ENSG00000175938	ORAI3	0.8547	0.0482
ENSG00000237187	ENSG00000123353	ORMDL2	5.1986	0.0001
ENSG00000237187	ENSG00000135506	OS9	29.299	3.2821e-05
ENSG00000237187	ENSG00000157315	TMED6	-3.649	0.0235
ENSG00000237187	ENSG00000184792	OSBP2	0.1779	0.0071
ENSG00000237187	ENSG00000144645	OSBPL10	1.7236	0.0037
ENSG00000237187	ENSG00000116885	OSCP1	0.4213	0.0397
ENSG00000237187	ENSG00000132823	OSER1	1.8378	0.011
ENSG00000237187	ENSG00000092094	OSGEP	1.0494	0.0209
ENSG00000237187	ENSG00000128694	OSGEPL1	0.1949	0.0188
ENSG00000237187	ENSG00000145623	OSMR	2.4399	0.0358
ENSG00000237187	ENSG00000198856	OSTC	9.0601	0.0047
ENSG00000237187	ENSG00000167770	OTUB1	2.5344	0.0326
ENSG00000237187	ENSG00000068308	OTUD5	1.8866	0.0068
ENSG00000237187	ENSG00000204237	OXLD1	0.9224	0.0098
ENSG00000237187	ENSG00000172939	OXSR1	1.8889	0.0025
ENSG00000237187	ENSG00000117385	P3H1	2.2109	0.0295
ENSG00000237187	ENSG00000090530	P3H2	1.9852	0.0195
ENSG00000237187	ENSG00000110811	P3H3	2.996	0.0338
ENSG00000237187	ENSG00000141696	P3H4	2.6932	0.0002
ENSG00000237187	ENSG00000122884	P4HA1	5.4897	0.0002
ENSG00000237187	ENSG00000072682	P4HA2	4.9159	2.2721e-05
ENSG00000237187	ENSG00000170515	PA2G4	3.9289	0.0339
ENSG00000237187	ENSG00000175575	PAAF1	1.6037	4.1397e-05
ENSG00000237187	ENSG00000101104	PABPC1L	0.6242	0.0105
ENSG00000237187	ENSG00000100836	PABPN1	4.1344	0.004
ENSG00000237187	ENSG00000163138	PACRGL	0.5266	7.2867e-05
ENSG00000237187	ENSG00000179364	PACS2	0.7401	0.0071
ENSG00000237187	ENSG00000006712	PAF1	3.1482	0.0001
ENSG00000237187	ENSG00000079462	PAFAH1B3	2.0144	0.0024
ENSG00000237187	ENSG00000128050	PAICS	2.8056	0.0176
ENSG00000237187	ENSG00000172239	PAIP1	1.4321	0.0135
ENSG00000237187	ENSG00000135473	PAN2	1.5654	0.0004
ENSG00000237187	ENSG00000110218	PANX1	1.2167	0.0041
ENSG00000237187	ENSG00000073150	PANX2	0.3987	2.9497e-06
ENSG00000237187	ENSG00000175193	PARL	1.9063	0.0127
ENSG00000237187	ENSG00000140694	PARN	1.4775	0.0345
ENSG00000237187	ENSG00000138617	PARP16	0.3693	0.0153
ENSG00000237187	ENSG00000137817	PARP6	2.1137	0.002
ENSG00000237187	ENSG00000151883	PARP8	0.6161	0.0482
ENSG00000237187	ENSG00000100105	PATZ1	0.6875	0.0125
ENSG00000237187	ENSG00000125618	PAX8	0.6458	0.0137
ENSG00000237187	ENSG00000198807	PAX9	0.3842	0.0005
ENSG00000237187	ENSG00000197111	PCBP2	5.259	0.0347
ENSG00000237187	ENSG00000169851	PCDH7	3.9557	0.0001
ENSG00000237187	ENSG00000081842	PCDHA6	0.3079	0.0062
ENSG00000237187	ENSG00000112852	PCDHB2	1.5203	0.0006
ENSG00000237187	ENSG00000253537	PCDHGA7	0.1684	0.0004
ENSG00000237187	ENSG00000253953	PCDHGB4	0.9899	0.0001
ENSG00000237187	ENSG00000254122	PCDHGB7	1.046	5.1266e-05
ENSG00000237187	ENSG00000132635	PCED1A	1.4568	8.7333e-05
ENSG00000237187	ENSG00000185619	PCGF3	1.0823	0.0013
ENSG00000237187	ENSG00000126226	PCID2	1.0572	0.0111
ENSG00000237187	ENSG00000100982	PCIF1	2.0589	0.0003
ENSG00000237187	ENSG00000106244	PDAP1	17.2062	6.0031e-06
ENSG00000237187	ENSG00000105185	PDCD5	6.0403	0.0083
ENSG00000237187	ENSG00000156973	PDE6D	0.9543	0.0359
ENSG00000237187	ENSG00000145431	PDGFC	8.1413	7.0617e-06
ENSG00000237187	ENSG00000167004	PDIA3	22.4225	0.0042
ENSG00000237187	ENSG00000152256	PDK1	0.8821	0.0013
ENSG00000237187	ENSG00000131435	PDLIM4	3.9372	6.2031e-05
ENSG00000237187	ENSG00000196923	PDLIM7	16.3105	4.7927e-06
ENSG00000237187	ENSG00000160352	ZNF714	-0.1121	0.0312
ENSG00000237187	ENSG00000120509	PDZD11	2.0783	0.0387
ENSG00000237187	ENSG00000152684	PELO	1.2802	0.0011
ENSG00000237187	ENSG00000141456	PELP1	0.8793	0.0391
ENSG00000237187	ENSG00000133027	PEMT	1.2159	0.0291
ENSG00000237187	ENSG00000112378	PERP	9.5118	0.0248
ENSG00000237187	ENSG00000157911	PEX10	0.9421	0.0002
ENSG00000237187	ENSG00000162735	PEX19	1.4887	0.0125
ENSG00000237187	ENSG00000113068	PFDN1	3.4811	0.0227
ENSG00000237187	ENSG00000143256	PFDN2	7.5011	0.0054
ENSG00000237187	ENSG00000101132	PFDN4	1.2155	0.0187
ENSG00000237187	ENSG00000114268	PFKFB4	1.0973	0.0025
ENSG00000237187	ENSG00000067057	PFKP	8.5319	0.0181
ENSG00000237187	ENSG00000108518	PFN1	45.1116	0.0461
ENSG00000237187	ENSG00000161395	PGAP3	1.706	0.0399
ENSG00000237187	ENSG00000102144	PGK1	58.8632	6.4116e-05
ENSG00000237187	ENSG00000079739	PGM1	2.8508	0.0449
ENSG00000237187	ENSG00000165434	PGM2L1	0.9495	0.0184
ENSG00000237187	ENSG00000111752	PHC1	0.5115	0.011
ENSG00000237187	ENSG00000134686	PHC2	7.9575	0.0188
ENSG00000237187	ENSG00000112511	PHF1	1.8	0.0122
ENSG00000237187	ENSG00000116273	PHF13	0.868	0.0257
ENSG00000237187	ENSG00000100410	PHF5A	2.0325	0.0103
ENSG00000237187	ENSG00000156531	PHF6	0.4268	0.0449
ENSG00000237187	ENSG00000044446	PHKA2	1.1866	0.0023
ENSG00000237187	ENSG00000174307	PHLDA3	5.3959	0.047
ENSG00000237187	ENSG00000176531	PHLDB3	0.4781	0.0133
ENSG00000237187	ENSG00000131788	PIAS3	1.8407	0.0024
ENSG00000237187	ENSG00000100151	PICK1	0.7499	0.0075
ENSG00000237187	ENSG00000103335	PIEZO1	1.5786	0.0345
ENSG00000237187	ENSG00000173947	PIFO	1.104	4.2104e-05
ENSG00000237187	ENSG00000060642	PIGV	0.4877	0.0297
ENSG00000237187	ENSG00000104872	PIH1D1	4.0328	0.0139
ENSG00000237187	ENSG00000150773	PIH1D2	0.2063	0.0005
ENSG00000237187	ENSG00000139144	PIK3C2G	0.489	0.0138
ENSG00000237187	ENSG00000121716	PILRB	4.112	3.5031e-05
ENSG00000237187	ENSG00000198355	PIM3	7.922	0.0201
ENSG00000237187	ENSG00000102309	PIN4	1.1347	0.0176
ENSG00000237187	ENSG00000166908	PIP4K2C	3.0928	0.0029
ENSG00000237187	ENSG00000167103	PIP5KL1	0.1452	0.0087
ENSG00000237187	ENSG00000087842	PIR	0.6122	0.0034
ENSG00000237187	ENSG00000241878	PISD	0.9339	0.0222
ENSG00000237187	ENSG00000180957	PITPNB	2.3499	0.0094
ENSG00000237187	ENSG00000091622	PITPNM3	0.4486	0.0067
ENSG00000237187	ENSG00000164093	PITX2	0.1075	0.0003
ENSG00000237187	ENSG00000181191	PJA1	2.499	0.0026
ENSG00000237187	ENSG00000204311	PJVK	0.1422	0.0141
ENSG00000237187	ENSG00000171033	PKIA	2.3044	1.2255e-05
ENSG00000237187	ENSG00000067225	PKM	212.334	4.1283e-06
ENSG00000237187	ENSG00000065243	PKN2	1.6215	0.0232
ENSG00000237187	ENSG00000159337	PLA2G4D	0.0266	0.0005
ENSG00000237187	ENSG00000176485	PLAAT3	14.2065	0.0016
ENSG00000237187	ENSG00000170965	PLAC1	0.1093	0.0015
ENSG00000237187	ENSG00000181690	PLAG1	0.2712	0.0062
ENSG00000237187	ENSG00000104368	PLAT	343.516	1.7569e-05
ENSG00000237187	ENSG00000011422	PLAUR	10.2874	0.0161
ENSG00000237187	ENSG00000187091	PLCD1	0.6023	0.0027
ENSG00000237187	ENSG00000129219	PLD2	0.6917	0.0352
ENSG00000237187	ENSG00000105223	PLD3	8.7221	0.0264
ENSG00000237187	ENSG00000178209	PLEC	6.4197	0.0006
ENSG00000237187	ENSG00000105559	PLEKHA4	1.9401	0.0162
ENSG00000237187	ENSG00000052126	PLEKHA5	1.1305	0.0233
ENSG00000237187	ENSG00000090924	PLEKHG2	0.438	0.0003
ENSG00000237187	ENSG00000126822	PLEKHG3	0.7126	0.0125
ENSG00000237187	ENSG00000083444	PLOD1	14.6027	0.0001
ENSG00000237187	ENSG00000152952	PLOD2	14.605	4.2497e-06
ENSG00000237187	ENSG00000106397	PLOD3	9.9388	0.0011
ENSG00000237187	ENSG00000102007	PLP2	20.0938	0.0057
ENSG00000237187	ENSG00000102024	PLS3	5.5988	0.0307
ENSG00000237187	ENSG00000187838	PLSCR3	2.0843	3.6469e-05
ENSG00000237187	ENSG00000114554	PLXNA1	2.4621	4.3949e-07
ENSG00000237187	ENSG00000130827	PLXNA3	0.9019	0.0001
ENSG00000237187	ENSG00000196576	PLXNB2	4.7603	0.009
ENSG00000237187	ENSG00000141682	PMAIP1	0.8228	0.0295
ENSG00000237187	ENSG00000124225	PMEPA1	21.1616	1.3271e-06
ENSG00000237187	ENSG00000160783	PMF1	2.029	0.0296
ENSG00000237187	ENSG00000140464	PML	1.1639	0.0017
ENSG00000237187	ENSG00000130822	PNCK	0.8944	0.0003
ENSG00000237187	ENSG00000039650	PNKP	1.584	0.0024
ENSG00000237187	ENSG00000100941	PNN	2.0534	0.0471
ENSG00000237187	ENSG00000177666	PNPLA2	5.817	0.0169
ENSG00000237187	ENSG00000100344	PNPLA3	0.0944	0.0159
ENSG00000237187	ENSG00000006757	PNPLA4	0.5905	0.0421
ENSG00000237187	ENSG00000128567	PODXL	6.7579	0.0102
ENSG00000237187	ENSG00000186866	POFUT2	1.8035	8.9984e-07
ENSG00000237187	ENSG00000143442	POGZ	1.0804	0.0175
ENSG00000237187	ENSG00000062822	POLD1	0.6749	0.0007
ENSG00000237187	ENSG00000115350	POLE4	2.8946	0.0148
ENSG00000237187	ENSG00000256525	POLG2	0.3382	0.0019
ENSG00000237187	ENSG00000122678	POLM	0.827	0.0012
ENSG00000237187	ENSG00000186184	POLR1D	4.229	0.0118
ENSG00000237187	ENSG00000117877	POLR1G	0.716	0.012
ENSG00000237187	ENSG00000168002	POLR2G	5.823	0.0039
ENSG00000237187	ENSG00000163882	POLR2H	3.0142	0.0408
ENSG00000237187	ENSG00000163631	ALB	-9.7505	0.04
ENSG00000237187	ENSG00000105258	POLR2I	1.8452	0.0124
ENSG00000237187	ENSG00000177700	POLR2L	10.4444	0.0111
ENSG00000237187	ENSG00000168495	POLR3D	1.0943	0.0026
ENSG00000237187	ENSG00000132664	POLR3F	0.3559	0.011
ENSG00000237187	ENSG00000085998	POMGNT1	2.235	0.0012
ENSG00000237187	ENSG00000132963	POMP	4.3001	0.0498
ENSG00000237187	ENSG00000009830	POMT2	0.3379	0.0437
ENSG00000237187	ENSG00000105171	POP4	1.0635	0.0005
ENSG00000237187	ENSG00000172336	POP7	4.3544	9.9429e-05
ENSG00000237187	ENSG00000102312	PORCN	0.4889	0.0002
ENSG00000237187	ENSG00000132170	PPARG	5.4789	0.0011
ENSG00000237187	ENSG00000127125	PPCS	3.1775	0.0117
ENSG00000237187	ENSG00000125534	PPDPF	30.6598	0.0153
ENSG00000237187	ENSG00000143847	PPFIA4	0.1996	1.0673e-05
ENSG00000237187	ENSG00000110841	PPFIBP1	1.3238	0.0002
ENSG00000237187	ENSG00000134283	PPHLN1	2.1439	0.0119
ENSG00000237187	ENSG00000196262	PPIA	5.4135	0.0482
ENSG00000237187	ENSG00000166794	PPIB	59.7739	0.0036
ENSG00000237187	ENSG00000185250	PPIL6	0.0801	0.0369
ENSG00000237187	ENSG00000118898	PPL	7.8612	0.0003
ENSG00000237187	ENSG00000213889	PPM1N	0.9296	0.0007
ENSG00000237187	ENSG00000214517	PPME1	1.8984	0.0078
ENSG00000237187	ENSG00000143224	PPOX	0.4474	0.0079
ENSG00000237187	ENSG00000104881	PPP1R13L	5.0421	1.4468e-05
ENSG00000237187	ENSG00000173457	PPP1R14B	14.5708	8.7258e-06
ENSG00000237187	ENSG00000087074	PPP1R15A	9.7558	0.0009
ENSG00000237187	ENSG00000162148	PPP1R32	0.115	7.4344e-05
ENSG00000237187	ENSG00000160813	PPP1R35	5.8381	1.5088e-05
ENSG00000237187	ENSG00000219607	PPP1R3G	0.2739	5.4296e-06
ENSG00000237187	ENSG00000105568	PPP2R1A	13.2383	0.0041
ENSG00000237187	ENSG00000221914	PPP2R2A	2.5531	0.0006
ENSG00000237187	ENSG00000074211	PPP2R2C	1.8252	0.0068
ENSG00000237187	ENSG00000167393	PPP2R3B	0.3514	0.0065
ENSG00000237187	ENSG00000092020	PPP2R3C	0.7069	0.0167
ENSG00000237187	ENSG00000154845	PPP4R1	2.7603	0.0062
ENSG00000237187	ENSG00000011485	PPP5C	2.1477	0.0282
ENSG00000237187	ENSG00000243279	PRAF2	2.8655	0.0202
ENSG00000237187	ENSG00000197870	PRB3	0.0378	0.0005
ENSG00000237187	ENSG00000117450	PRDX1	29.1608	0.0278
ENSG00000237187	ENSG00000198056	PRIM1	0.88	0.0005
ENSG00000237187	ENSG00000164306	PRIMPOL	0.3992	0.0038
ENSG00000237187	ENSG00000154229	PRKCA	0.9172	0.0181
ENSG00000237187	ENSG00000130175	PRKCSH	5.5207	0.0268
ENSG00000237187	ENSG00000105287	PRKD2	1.8241	0.0238
ENSG00000237187	ENSG00000138669	PRKG2	0.1351	0.0065
ENSG00000237187	ENSG00000180228	PRKRA	1.2932	0.036
ENSG00000237187	ENSG00000128563	PRKRIP1	1.5018	8.4303e-05
ENSG00000237187	ENSG00000126457	PRMT1	11.8995	0.0007
ENSG00000237187	ENSG00000160310	PRMT2	2.4551	0.0024
ENSG00000237187	ENSG00000171867	PRNP	4.9035	0.0171
ENSG00000237187	ENSG00000115718	PROC	0.4123	0.0006
ENSG00000237187	ENSG00000167525	PROCA1	0.1391	0.0019
ENSG00000237187	ENSG00000167595	PROSER3	0.2336	0.0077
ENSG00000237187	ENSG00000117360	PRPF3	1.258	0.0026
ENSG00000237187	ENSG00000105618	PRPF31	3.2787	2.8772e-05
ENSG00000237187	ENSG00000134748	PRPF38A	0.8401	0.0481
ENSG00000237187	ENSG00000101161	PRPF6	3.0721	0.0068
ENSG00000237187	ENSG00000126464	PRR12	0.6892	0.013
ENSG00000237187	ENSG00000224383	PRR29	0.3259	9.8057e-06
ENSG00000237187	ENSG00000131188	PRR7	0.3765	0.0017
ENSG00000237187	ENSG00000117523	PRRC2C	1.5144	0.0139
ENSG00000237187	ENSG00000007038	PRSS21	6.9712	2.5141e-05
ENSG00000237187	ENSG00000005001	PRSS22	3.6168	0.018
ENSG00000237187	ENSG00000172382	PRSS27	0.0539	0.029
ENSG00000237187	ENSG00000151006	PRSS53	0.1638	1.6697e-05
ENSG00000237187	ENSG00000099256	PRTFDC1	0.692	0.0165
ENSG00000237187	ENSG00000156011	PSD3	0.9486	0.0006
ENSG00000237187	ENSG00000205155	PSENEN	12.1115	0.0063
ENSG00000237187	ENSG00000129084	PSMA1	6.0517	0.0435
ENSG00000237187	ENSG00000041357	PSMA4	5.8198	0.0464
ENSG00000237187	ENSG00000142507	PSMB6	6.1291	0.0357
ENSG00000237187	ENSG00000131470	PSMC3IP	0.3798	0.0001
ENSG00000237187	ENSG00000185627	PSMD13	6.4062	0.0106
ENSG00000237187	ENSG00000103035	PSMD7	4.4408	0.0109
ENSG00000237187	ENSG00000099341	PSMD8	7.2646	0.0274
ENSG00000237187	ENSG00000172775	PSME3IP1	1.1089	0.044
ENSG00000237187	ENSG00000157778	PSMG3	1.9872	0.0277
ENSG00000237187	ENSG00000117569	PTBP2	0.528	0.0002
ENSG00000237187	ENSG00000106246	PTCD1	1.6893	1.7405e-05
ENSG00000237187	ENSG00000049883	PTCD2	0.191	0.015
ENSG00000237187	ENSG00000174915	PTDSS2	0.6739	0.0032
ENSG00000237187	ENSG00000166123	GPT2	-1.6063	0.0267
ENSG00000237187	ENSG00000148344	PTGES	11.1402	0.0094
ENSG00000237187	ENSG00000110958	PTGES3	30.2115	3.6754e-06
ENSG00000237187	ENSG00000108825	PTGES3L-AARSD1	1.9604	0.003
ENSG00000237187	ENSG00000073756	PTGS2	3.2204	0.0041
ENSG00000237187	ENSG00000087494	PTHLH	0.8939	0.0007
ENSG00000237187	ENSG00000112655	PTK7	4.7334	0.03
ENSG00000237187	ENSG00000187514	PTMA	52.6276	0.0499
ENSG00000237187	ENSG00000159335	PTMS	17.6666	0.0394
ENSG00000237187	ENSG00000104960	PTOV1	9.1227	9.2995e-05
ENSG00000237187	ENSG00000184007	PTP4A2	8.5906	0.0291
ENSG00000237187	ENSG00000110536	PTPMT1	1.0164	0.0028
ENSG00000237187	ENSG00000196396	PTPN1	1.5642	0.0273
ENSG00000237187	ENSG00000127947	PTPN12	4.3708	0.0022
ENSG00000237187	ENSG00000175354	PTPN2	1.8348	4.6496e-05
ENSG00000237187	ENSG00000088179	PTPN4	0.1583	0.0412
ENSG00000237187	ENSG00000169410	PTPN9	1.3555	0.0451
ENSG00000237187	ENSG00000060656	PTPRU	3.1662	0.0003
ENSG00000237187	ENSG00000169972	PUSL1	0.4844	0.0117
ENSG00000237187	ENSG00000143811	PYCR2	2.5748	0.015
ENSG00000237187	ENSG00000100504	PYGL	3.5327	0.0396
ENSG00000237187	ENSG00000170473	PYM1	1.712	0.0106
ENSG00000237187	ENSG00000011478	QPCTL	0.6526	0.001
ENSG00000237187	ENSG00000116260	QSOX1	13.9793	0.0468
ENSG00000237187	ENSG00000104679	R3HCC1	1.4197	0.0143
ENSG00000237187	ENSG00000179912	R3HDM2	0.8441	0.0305
ENSG00000237187	ENSG00000206418	RAB12	1.6281	0.0338
ENSG00000237187	ENSG00000169228	RAB24	1.2404	0.0108
ENSG00000237187	ENSG00000157869	RAB28	0.5436	0.0238
ENSG00000237187	ENSG00000129472	RAB2B	0.5984	0.0476
ENSG00000237187	ENSG00000123892	RAB38	0.7403	0.0177
ENSG00000237187	ENSG00000147127	RAB41	0.0241	0.0012
ENSG00000237187	ENSG00000175582	RAB6A	2.5438	0.0242
ENSG00000237187	ENSG00000105404	RABAC1	13.9555	0.001
ENSG00000237187	ENSG00000144134	RABL2A	0.7026	4.5792e-07
ENSG00000237187	ENSG00000079974	RABL2B	1.0906	0.0001
ENSG00000237187	ENSG00000136238	RAC1	13.3804	0.0317
ENSG00000237187	ENSG00000169750	RAC3	1.1663	0.0001
ENSG00000237187	ENSG00000204628	RACK1	61.997	0.0309
ENSG00000237187	ENSG00000152942	RAD17	0.6398	0.0039
ENSG00000237187	ENSG00000182185	RAD51B	0.1066	0.0002
ENSG00000237187	ENSG00000197275	RAD54B	0.1678	0.0449
ENSG00000237187	ENSG00000108557	RAI1	1.5443	0.0007
ENSG00000237187	ENSG00000039560	RAI14	2.2958	0.0072
ENSG00000237187	ENSG00000099901	RANBP1	4.9344	0.0021
ENSG00000237187	ENSG00000127314	RAP1B	6.695	0.0002
ENSG00000237187	ENSG00000181467	RAP2B	0.7573	0.022
ENSG00000237187	ENSG00000173166	RAPH1	0.93	0.0118
ENSG00000237187	ENSG00000118849	RARRES1	6.5265	0.0302
ENSG00000237187	ENSG00000106538	RARRES2	27.2493	0.0104
ENSG00000237187	ENSG00000145715	RASA1	1.4176	0.0137
ENSG00000237187	ENSG00000189431	RASSF10	0.1174	0.0451
ENSG00000237187	ENSG00000099849	RASSF7	3.9414	0.0024
ENSG00000237187	ENSG00000162521	RBBP4	1.2313	0.0324
ENSG00000237187	ENSG00000102054	RBBP7	3.7974	0.0406
ENSG00000237187	ENSG00000101773	RBBP8	1.5448	0.0188
ENSG00000237187	ENSG00000176731	RBIS	2.576	0.0381
ENSG00000237187	ENSG00000171174	RBKS	0.3487	0.0494
ENSG00000237187	ENSG00000126254	RBM42	3.5124	1.0845e-05
ENSG00000237187	ENSG00000177483	RBM44	0.0242	0.0024
ENSG00000237187	ENSG00000155636	RBM45	0.2784	0.0198
ENSG00000237187	ENSG00000127993	RBM48	0.4164	0.0344
ENSG00000237187	ENSG00000173914	RBM4B	0.7933	0.0024
ENSG00000237187	ENSG00000076053	RBM7	1.2577	0.0048
ENSG00000237187	ENSG00000153250	RBMS1	2.6618	0.0059
ENSG00000237187	ENSG00000076067	RBMS2	1.2756	0.0004
ENSG00000237187	ENSG00000134597	RBMX2	1.125	0.0272
ENSG00000237187	ENSG00000213516	RBMXL1	0.4586	0.0448
ENSG00000237187	ENSG00000100387	RBX1	15.9668	0.0002
ENSG00000237187	ENSG00000166965	RCCD1	0.3481	0.006
ENSG00000237187	ENSG00000173653	RCE1	1.2776	0.0151
ENSG00000237187	ENSG00000049449	RCN1	14.0727	2.8591e-06
ENSG00000237187	ENSG00000117906	RCN2	6.1035	3.7244e-06
ENSG00000237187	ENSG00000167748	KLK1	-82.7427	0.03
ENSG00000237187	ENSG00000142552	RCN3	4.9088	0.0457
ENSG00000237187	ENSG00000139547	RDH16	0.0385	0.032
ENSG00000237187	ENSG00000108469	RECQL5	0.5808	0.0156
ENSG00000237187	ENSG00000173039	RELA	2.7809	0.0071
ENSG00000237187	ENSG00000104856	RELB	1.4512	0.0177
ENSG00000237187	ENSG00000157916	RER1	2.8499	0.0459
ENSG00000237187	ENSG00000006015	REX1BD	1.0042	0.0463
ENSG00000237187	ENSG00000076043	REXO2	5.1649	0.0006
ENSG00000237187	ENSG00000049541	RFC2	1.4076	0.0001
ENSG00000237187	ENSG00000163918	RFC4	1.032	0.0011
ENSG00000237187	ENSG00000175449	RFESD	0.0593	0.0131
ENSG00000237187	ENSG00000169733	RFNG	1.4491	0.0036
ENSG00000237187	ENSG00000163933	RFT1	0.3815	0.0027
ENSG00000237187	ENSG00000196460	RFX8	0.0912	1.0858e-05
ENSG00000237187	ENSG00000205517	RGL3	0.7303	0.0105
ENSG00000237187	ENSG00000100263	RHBDD3	0.6992	0.0462
ENSG00000237187	ENSG00000129667	RHBDF2	1.3909	0.0112
ENSG00000237187	ENSG00000067560	RHOA	23.3974	0.0121
ENSG00000237187	ENSG00000008853	RHOBTB2	0.483	0.0055
ENSG00000237187	ENSG00000158423	RIBC1	0.153	0.0033
ENSG00000237187	ENSG00000128408	RIBC2	0.2857	0.0011
ENSG00000237187	ENSG00000177963	RIC8A	1.5023	0.04
ENSG00000237187	ENSG00000177181	RIMKLA	0.0675	0.0471
ENSG00000237187	ENSG00000166532	RIMKLB	0.4897	0.0198
ENSG00000237187	ENSG00000204227	RING1	1.41	0.0338
ENSG00000237187	ENSG00000187994	RINL	0.6653	0.0068
ENSG00000237187	ENSG00000183145	RIPPLY3	0.1336	0.0189
ENSG00000237187	ENSG00000107014	RLN2; RLN1	0.0703	0.0393
ENSG00000237187	ENSG00000135828	RNASEL	0.5287	0.0391
ENSG00000237187	ENSG00000026297	RNASET2	7.1557	0.0163
ENSG00000237187	ENSG00000115963	RND3	2.0297	0.0359
ENSG00000237187	ENSG00000137522	RNF121	0.7475	0.0147
ENSG00000237187	ENSG00000163162	RNF149	2.9176	0.0107
ENSG00000237187	ENSG00000141622	RNF165	0.1411	0.0005
ENSG00000237187	ENSG00000168894	RNF181	5.4176	0.0249
ENSG00000237187	ENSG00000168159	RNF187	2.6981	0.0095
ENSG00000237187	ENSG00000116514	RNF19B	1.7189	0.0159
ENSG00000237187	ENSG00000121481	RNF2	0.6354	0.0089
ENSG00000237187	ENSG00000158286	RNF207	0.6141	0.0017
ENSG00000237187	ENSG00000212864	RNF208	0.4518	0.0213
ENSG00000237187	ENSG00000167257	RNF214	0.632	0.0001
ENSG00000237187	ENSG00000099999	RNF215	0.9991	0.0003
ENSG00000237187	ENSG00000168925	CTRB1	-1168.42	0.0334
ENSG00000237187	ENSG00000168928	CTRB2	-2031.53	0.0295
ENSG00000237187	ENSG00000146373	RNF217	0.1982	0.0385
ENSG00000237187	ENSG00000103549	RNF40	1.8733	0.0192
ENSG00000237187	ENSG00000114125	RNF7	3.4016	0.0146
ENSG00000237187	ENSG00000101654	RNMT	0.7521	0.012
ENSG00000237187	ENSG00000185946	RNPC3	0.5202	0.0001
ENSG00000237187	ENSG00000205937	RNPS1	4.6337	0.0206
ENSG00000237187	ENSG00000154134	ROBO3	0.4317	0.0081
ENSG00000237187	ENSG00000125995	ROMO1	11.4399	0.0465
ENSG00000237187	ENSG00000145491	ROPN1L	0.0728	0.0003
ENSG00000237187	ENSG00000169347	GP2	-236.669	0.0262
ENSG00000237187	ENSG00000164610	RP9	1.4038	2.3497e-05
ENSG00000237187	ENSG00000132383	RPA1	1.2966	0.0286
ENSG00000237187	ENSG00000117748	RPA2	1.8258	0.0289
ENSG00000237187	ENSG00000106399	RPA3	1.5828	0.0232
ENSG00000237187	ENSG00000204086	RPA4	0.0099	0.0134
ENSG00000237187	ENSG00000129197	RPAIN	0.5602	0.0359
ENSG00000237187	ENSG00000103932	RPAP1	0.5356	0.0049
ENSG00000237187	ENSG00000117133	RPF1	1.7093	0.0036
ENSG00000237187	ENSG00000142676	RPL11	162.254	0.0033
ENSG00000237187	ENSG00000167526	RPL13	62.7993	0.0189
ENSG00000237187	ENSG00000174748	RPL15	14.8054	0.0439
ENSG00000237187	ENSG00000063177	RPL18	112.296	0.0086
ENSG00000237187	ENSG00000108298	RPL19	91.0626	0.03
ENSG00000237187	ENSG00000116251	RPL22	15.1195	0.002
ENSG00000237187	ENSG00000125691	RPL23	91.9649	0.0009
ENSG00000237187	ENSG00000198242	RPL23A	16.1683	0.0257
ENSG00000237187	ENSG00000114391	RPL24	80.5155	0.0125
ENSG00000237187	ENSG00000161970	RPL26	112.022	0.0028
ENSG00000237187	ENSG00000037241	RPL26L1	1.8265	0.0093
ENSG00000237187	ENSG00000166441	RPL27A	10.3413	0.0012
ENSG00000237187	ENSG00000156482	RPL30	143.426	0.0404
ENSG00000237187	ENSG00000071082	RPL31	139.878	0.0319
ENSG00000237187	ENSG00000144713	RPL32	32.3582	0.0153
ENSG00000237187	ENSG00000109475	RPL34	50.9154	0.0031
ENSG00000237187	ENSG00000165502	RPL36AL	40.5473	0.0026
ENSG00000237187	ENSG00000145592	RPL37	30.1458	0.0243
ENSG00000237187	ENSG00000172809	RPL38	81.2345	0.0058
ENSG00000237187	ENSG00000198918	RPL39	12.5613	0.0009
ENSG00000237187	ENSG00000163923	RPL39L	1.566	0.0056
ENSG00000237187	ENSG00000174444	RPL4	61.7737	0.0379
ENSG00000237187	ENSG00000229117	RPL41	257.276	0.0031
ENSG00000237187	ENSG00000122406	RPL5	69.5891	0.0134
ENSG00000237187	ENSG00000161016	RPL8	129.036	0.0397
ENSG00000237187	ENSG00000137818	RPLP1	210.775	0.0047
ENSG00000237187	ENSG00000177600	RPLP2	100.431	0.0189
ENSG00000237187	ENSG00000118705	RPN2	11.9284	0.0373
ENSG00000237187	ENSG00000101413	RPRD1B	0.9601	0.0415
ENSG00000237187	ENSG00000170835	CEL	-718.95	0.0279
ENSG00000237187	ENSG00000142534	RPS11	260.509	0.0051
ENSG00000237187	ENSG00000110700	RPS13	73.6168	0.0044
ENSG00000237187	ENSG00000164587	RPS14	102.1	0.0368
ENSG00000237187	ENSG00000134419	RPS15A	84.724	0.031
ENSG00000237187	ENSG00000105193	RPS16	157.584	0.001
ENSG00000237187	ENSG00000187051	RPS19BP1	4.8671	0.0006
ENSG00000237187	ENSG00000008988	RPS20	99.8755	0.0031
ENSG00000237187	ENSG00000186468	RPS23	11.4136	0.0352
ENSG00000237187	ENSG00000118181	RPS25	82.2457	0.0082
ENSG00000237187	ENSG00000177954	RPS27	32.2882	0.0016
ENSG00000237187	ENSG00000233927	RPS28	17.1064	0.0253
ENSG00000237187	ENSG00000213741	RPS29	157.18	0.0226
ENSG00000237187	ENSG00000145425	RPS3A	23.3412	0.0121
ENSG00000237187	ENSG00000198034	RPS4X	123.637	0.0015
ENSG00000237187	ENSG00000083845	RPS5	109.081	0.0027
ENSG00000237187	ENSG00000108443	RPS6KB1	0.4689	0.0093
ENSG00000237187	ENSG00000142937	RPS8	101.436	0.0451
ENSG00000237187	ENSG00000166592	RRAD	1.9503	0.0001
ENSG00000237187	ENSG00000126458	RRAS	14.2407	0.0016
ENSG00000237187	ENSG00000133818	RRAS2	0.7325	0.0045
ENSG00000237187	ENSG00000085721	RRN3	1.4011	0.031
ENSG00000237187	ENSG00000067533	RRP15	0.2364	0.0247
ENSG00000237187	ENSG00000137876	RSL24D1	4.4208	0.0284
ENSG00000237187	ENSG00000111834	RSPH4A	0.1555	4.1243e-05
ENSG00000237187	ENSG00000203950	RTL8A	3.5052	8.0168e-05
ENSG00000237187	ENSG00000212747	RTL8B	0.7911	0.0306
ENSG00000237187	ENSG00000134590	RTL8C	8.6303	0.0008
ENSG00000237187	ENSG00000125744	RTN2	0.7237	4.1585e-05
ENSG00000237187	ENSG00000133318	RTN3	5.6144	0.016
ENSG00000237187	ENSG00000087302	RTRAF	7.8878	0.0144
ENSG00000237187	ENSG00000176783	RUFY1	1.3404	0.0274
ENSG00000237187	ENSG00000159216	RUNX1	2.0849	0.0134
ENSG00000237187	ENSG00000175792	RUVBL1	2.9094	0.0031
ENSG00000237187	ENSG00000171766	GATM	-32.7454	0.0352
ENSG00000237187	ENSG00000183207	RUVBL2	5.8855	0.0013
ENSG00000237187	ENSG00000122481	RWDD3	0.804	0.0032
ENSG00000237187	ENSG00000163785	RYK	3.6305	1.8897e-05
ENSG00000237187	ENSG00000196218	RYR1	0.1024	0.0001
ENSG00000237187	ENSG00000197747	S100A10	123.543	0.0022
ENSG00000237187	ENSG00000163191	S100A11	247.446	0.001
ENSG00000237187	ENSG00000189171	S100A13	14.107	0.0252
ENSG00000237187	ENSG00000196754	S100A2	149.044	3.1715e-05
ENSG00000237187	ENSG00000188015	S100A3	1.1965	7.6272e-05
ENSG00000237187	ENSG00000196154	S100A4	238.59	0.0008
ENSG00000237187	ENSG00000196420	S100A5	0.0947	0.004
ENSG00000237187	ENSG00000197956	S100A6	573.164	0.0098
ENSG00000237187	ENSG00000116497	S100PBP	0.5216	0.0214
ENSG00000237187	ENSG00000166788	SAAL1	0.3788	0.0203
ENSG00000237187	ENSG00000101115	SALL4	0.3359	0.0073
ENSG00000237187	ENSG00000167100	SAMD14	0.1091	0.0117
ENSG00000237187	ENSG00000179134	SAMD4B	1.8102	0.0172
ENSG00000237187	ENSG00000161526	SAP30BP	1.943	0.0125
ENSG00000237187	ENSG00000205323	SARNP	6.7106	1.3871e-05
ENSG00000237187	ENSG00000175467	SART1	1.073	0.0384
ENSG00000237187	ENSG00000100241	SBF1	2.1362	8.8722e-05
ENSG00000237187	ENSG00000133812	SBF2	0.8282	0.0075
ENSG00000237187	ENSG00000064932	SBNO2	1.3544	0.0236
ENSG00000237187	ENSG00000126461	SCAF1	2.172	6.5298e-05
ENSG00000237187	ENSG00000136155	SCEL	1.3629	0.0307
ENSG00000237187	ENSG00000130489	SCO2	1.5908	0.0135
ENSG00000237187	ENSG00000162512	SDC3	1.9363	0.0136
ENSG00000237187	ENSG00000132581	SDF2	4.4049	0.0046
ENSG00000237187	ENSG00000078808	SDF4	5.9185	0.0139
ENSG00000237187	ENSG00000100445	SDR39U1	2.2224	0.0015
ENSG00000237187	ENSG00000140612	SEC11A	7.5663	0.0111
[truncated: 716 more rows]
