# Supplementary material for: NR2F1-AS1 Promotes Pancreatic Ductal Adenocarcinoma Progression Through Competing Endogenous RNA Regulatory Network Constructed by Sponging miRNA-146a-5p/miRNA-877-5p
Source: Front Cell Dev Biol. 2021 Sep 28;9:736980. doi: 10.3389/fcell.2021.736980 (PMC8505696; doi:10.3389/fcell.2021.736980)
Supplement: Supplementary file 11 [file Table_9.XLSX]

## Sheet: Sheet1
Supplementary Table 9 —11 potential key target mRNAs
Gene Symbol	Gene description
CLTC	Clathrin Heavy Chain
SPI1	Spi-1 Proto-Oncogene
GALNT10	Polypeptide N-Acetylgalactosaminyltransferase 10
RPA3	Replication Protein A3
ZNF532	Zinc Finger Protein 532
SLC39A1	Solute Carrier Family 39 Member 1
PGK1	Phosphoglycerate Kinase 1
SLCO3A1	Solute Carrier Organic Anion Transporter Family Member 3A1
NRP2	Neuropilin 2
LPCAT2	Lysophosphatidylcholine Acyltransferase 2
PSMA4	Proteasome 20S Subunit Alpha 4
